# Supplementary material for: (3,5-Di-tert-butyl-2-eth­oxy­benzyl­idene)[2-(3,5-di-tert-butyl-1H-pyrazol-1-yl)eth­yl]amine
Source: Acta Crystallogr Sect E Struct Rep Online. 2012 Jul 21;68(Pt 8):o2515–6. doi: 10.1107/S160053681203231X (PMC3414966; doi:10.1107/S160053681203231X)
Supplement: Supplementary file 1 [file e-68-o2515-sup1.cif]

##############################################################################
#                                                                            #
# This CIF contains the data in a paper accepted for publication in          #
# Acta Crystallographica Section E. It conforms to the requirements of       #
# Notes for Authors for Acta Crystallographica Section E, and has been       #
# peer reviewed under the auspices of the IUCr Commission on Journals.       #
#                                                                            #
# Full details of the Crystallographic Information File format               #
# are given in the paper "The Crystallographic Information File (CIF):       #
# a New Standard Archive File for Crystallography" by S. R. Hall, F. H.      #
# Allen and I. D. Brown [Acta Cryst. (1991), A47, 655-685].                  #
#                                                                            #
# The current version of the core CIF dictionary is obtainable from          #
# ftp://ftp.iucr.org/pub/cif_core.dic.                                       #
#                                                                            #
# Software is freely available for graphical display of the structure(s)     #
# in this CIF. For information consult the CIF software page                 #
# http://www.iucr.org/resources/cif/software.                                #
#                                                                            #
# This file may be used for bona fide research purposes within the           #
# scientific community so long as proper attribution is given to the journal # 
# article from which it was obtained.                                        #
#                                                                            #
##############################################################################
data_global
_audit_creation_method
;
manual editing of the CIF file
created by SHELXTL Ver. 6.10
and processed with modiCIfer-09152005.
;
_journal_date_recd_electronic     2012-07-11
_journal_date_accepted     2012-07-16
_journal_name_full     'Acta Crystallographica, Section E'
_journal_year     2012
_journal_volume     68
_journal_issue      8
_journal_page_first     o2515
_journal_page_last     o2516
_journal_paper_category     QO
_journal_paper_doi     10.1107/S160053681203231X
_journal_coeditor_code     BH2447
_publ_contact_author_name     'Guzei, Ilia A.'
_publ_contact_author_address
;
Department of Chemistry
University of Wisconsin-Madison
1101 University Ave
Madison, WI 53706
USA
;
_publ_contact_author_email     iguzei@chem.wisc.edu
_publ_contact_author_fax     608-262-0381
_publ_contact_author_phone     608-263-4694
_publ_section_title
;\
(3,5-Di-<i>tert</i>-butyl-2-ethoxybenzylidene)[2-(3,5-di-<i>tert</i>-\
butyl-1<i>H</i>-pyrazol-1-yl)ethyl]amine
;
loop_
    _publ_author_name
    _publ_author_footnote
    _publ_author_address
    "Spencer, Lara C." .
;
Department of Chemistry
University of Wisconsin-Madison
1101 University Ave
Madison, WI 53706
USA
;
    "Guzei, Ilia A."
;
Other affiliation:
Department of Chemistry,
University of Johannesburg,
Auckland Park Kingsway Campus,
Johannesburg 2006,
South Africa.
;
;
Department of Chemistry
University of Wisconsin-Madison
1101 University Ave
Madison, WI 53706
USA
;
    "Ainooson, Michael K." .
;
Department of Chemistry
University of Johannesburg
Auckland Park Kingsway Campus
Johannesburg 2006
South Africa
;
    "Darkwa, James" .
;
Department of Chemistry
University of Johannesburg
Auckland Park Kingsway Campus
Johannesburg 2006
South Africa
;
_iucr_refine_instructions_details
;
TITL darkwa105 in P-1
CELL 1.54178  10.9220  11.6071  12.0283  78.452  82.775  79.146
ZERR    2.00   0.0003   0.0004   0.0004   0.002   0.002   0.002
LATT 1
SFAC C  H  N  O
UNIT 60  98  6  2
L.S. 12
ACTA 134
Bond $H
FMAP 2
PLAN 5
size 0.12 0.1 0.09
HTAB
conf
WPDB -2
TEMP -173.140
WGHT    0.068000    0.050000
FVAR       0.18037
MOLE 1
O1    4    0.348187    0.660108    0.256035    11.00000    0.01712    0.02427 =
         0.02862   -0.00480   -0.00194   -0.00243
N1    3    0.281085    0.732541   -0.148766    11.00000    0.01899    0.02834 =
         0.02394   -0.00522   -0.00301   -0.00667
N2    3    0.154932    0.735341   -0.144019    11.00000    0.01780    0.02300 =
         0.02366   -0.00494   -0.00334   -0.00607
N3    3    0.110309    0.563153    0.072181    11.00000    0.02263    0.02469 =
         0.02393   -0.00502   -0.00128   -0.00649
C1    1    0.425823    0.873822   -0.160026    11.00000    0.02089    0.02856 =
         0.02837   -0.00589   -0.00526   -0.00737
C2    1    0.419473    1.001190   -0.141351    11.00000    0.02805    0.03294 =
         0.04783   -0.00890   -0.00609   -0.01201
AFIX 137
H2A   2    0.504528    1.018014   -0.144044    11.00000   -1.50000
H2B   2    0.374885    1.010044   -0.066782    11.00000   -1.50000
H2C   2    0.374928    1.057261   -0.201240    11.00000   -1.50000
AFIX   0
C3    1    0.494261    0.860687   -0.276706    11.00000    0.02723    0.05421 =
         0.03972   -0.01583    0.00020   -0.01672
AFIX 137
H3A   2    0.499214    0.778766   -0.288561    11.00000   -1.50000
H3B   2    0.578977    0.878645   -0.280301    11.00000   -1.50000
H3C   2    0.448525    0.916220   -0.336156    11.00000   -1.50000
AFIX   0
C4    1    0.497448    0.786998   -0.067470    11.00000    0.03270    0.03994 =
         0.04567   -0.00029   -0.01799   -0.01146
AFIX 137
H4A   2    0.502524    0.705138   -0.079548    11.00000   -1.50000
H4B   2    0.453593    0.795155    0.007518    11.00000   -1.50000
H4C   2    0.582116    0.805079   -0.071084    11.00000   -1.50000
AFIX   0
C5    1    0.294786    0.845243   -0.153906    11.00000    0.02297    0.02355 =
         0.01957   -0.00365   -0.00416   -0.00674
C6    1    0.177834    0.919883   -0.153346    11.00000    0.02428    0.02288 =
         0.02349   -0.00637   -0.00412   -0.00402
AFIX  43
H6    2    0.162666    1.003770   -0.156646    11.00000   -1.20000
AFIX   0
C7    1    0.089164    0.848136   -0.147088    11.00000    0.02246    0.02562 =
         0.01656   -0.00477   -0.00297   -0.00420
C8    1   -0.052696    0.881160   -0.143423    11.00000    0.02111    0.02745 =
         0.02542   -0.00738   -0.00471   -0.00430
C9    1   -0.115510    0.820934   -0.030808    11.00000    0.02229    0.02882 =
         0.03413   -0.00814    0.00221   -0.00677
AFIX 137
H9A   2   -0.097800    0.734191   -0.025918    11.00000   -1.50000
H9B   2   -0.206186    0.848345   -0.027994    11.00000   -1.50000
H9C   2   -0.082597    0.841862    0.033298    11.00000   -1.50000
AFIX   0
C10   1   -0.102378    0.848295   -0.245323    11.00000    0.02550    0.03993 =
         0.03440   -0.01206   -0.01084   -0.00203
AFIX 137
H10A  2   -0.065667    0.891143   -0.316560    11.00000   -1.50000
H10B  2   -0.193735    0.870660   -0.240817    11.00000   -1.50000
H10C  2   -0.079328    0.762181   -0.243394    11.00000   -1.50000
AFIX   0
C11   1   -0.089215    1.016762   -0.151429    11.00000    0.02543    0.02840 =
         0.03090   -0.00445   -0.00515   -0.00295
AFIX 137
H11A  2   -0.061921    1.040218   -0.085874    11.00000   -1.50000
H11B  2   -0.180299    1.039350   -0.151562    11.00000   -1.50000
H11C  2   -0.048731    1.057253   -0.221960    11.00000   -1.50000
AFIX   0
C12   1    0.115974    0.620357   -0.137131    11.00000    0.02241    0.02675 =
         0.02494   -0.00922   -0.00257   -0.00724
AFIX  23
H12A  2    0.146845    0.589699   -0.208431    11.00000   -1.20000
H12B  2    0.023395    0.631182   -0.129680    11.00000   -1.20000
AFIX   0
C13   1    0.165831    0.529527   -0.036323    11.00000    0.02475    0.02401 =
         0.02480   -0.00724   -0.00153   -0.00743
AFIX  23
H13A  2    0.146936    0.450368   -0.040221    11.00000   -1.20000
H13B  2    0.257921    0.523125   -0.040653    11.00000   -1.20000
AFIX   0
C14   1    0.178330    0.609151    0.123128    11.00000    0.02005    0.02357 =
         0.02314   -0.00188   -0.00342   -0.00431
AFIX  43
H14   2    0.260175    0.618136    0.089245    11.00000   -1.20000
AFIX   0
C15   1    0.136229    0.649360    0.232595    11.00000    0.02293    0.02009 =
         0.02026   -0.00095   -0.00306   -0.00461
C16   1    0.009192    0.662228    0.272743    11.00000    0.02133    0.02341 =
         0.02333   -0.00324   -0.00593   -0.00472
AFIX  43
H16   2   -0.048868    0.642153    0.230252    11.00000   -1.20000
AFIX   0
C17   1   -0.033160    0.703692    0.373259    11.00000    0.02077    0.02043 =
         0.02293   -0.00049   -0.00204   -0.00344
C18   1    0.055554    0.735811    0.430849    11.00000    0.02548    0.02305 =
         0.01802   -0.00302   -0.00109   -0.00290
AFIX  43
H18   2    0.026959    0.767110    0.498457    11.00000   -1.20000
AFIX   0
C19   1    0.183066    0.724747    0.395228    11.00000    0.02188    0.02126 =
         0.02091   -0.00014   -0.00520   -0.00300
C20   1    0.222116    0.677019    0.295742    11.00000    0.01705    0.02097 =
         0.02296    0.00000   -0.00141   -0.00328
C21   1   -0.170072    0.714886    0.423636    11.00000    0.02033    0.02736 =
         0.02787   -0.00479   -0.00123   -0.00558
C22   1   -0.220340    0.843955    0.440643    11.00000    0.02635    0.03303 =
         0.03454   -0.00800   -0.00056   -0.00308
AFIX 137
H22A  2   -0.170382    0.865554    0.493114    11.00000   -1.50000
H22B  2   -0.307933    0.850273    0.472547    11.00000   -1.50000
H22C  2   -0.214689    0.898159    0.367090    11.00000   -1.50000
AFIX   0
C23   1   -0.253478    0.681466    0.346177    11.00000    0.02172    0.04304 =
         0.04238   -0.01267   -0.00145   -0.00842
AFIX 137
H23A  2   -0.249183    0.734147    0.271653    11.00000   -1.50000
H23B  2   -0.340149    0.690298    0.380666    11.00000   -1.50000
H23C  2   -0.224540    0.598539    0.336584    11.00000   -1.50000
AFIX   0
C24   1   -0.177420    0.631083    0.539773    11.00000    0.03195    0.03611 =
         0.03681   -0.00076    0.00401   -0.01034
AFIX 137
H24A  2   -0.147941    0.548466    0.529389    11.00000   -1.50000
H24B  2   -0.264319    0.639304    0.573685    11.00000   -1.50000
H24C  2   -0.124687    0.652032    0.590313    11.00000   -1.50000
AFIX   0
C25   1    0.274255    0.765683    0.461571    11.00000    0.02249    0.02679 =
         0.02254   -0.00366   -0.00652   -0.00400
C26   1    0.204499    0.823638    0.560311    11.00000    0.02940    0.04043 =
         0.03001   -0.01044   -0.00722   -0.00883
AFIX 137
H26A  2    0.142362    0.891879    0.530674    11.00000   -1.50000
H26B  2    0.264299    0.850908    0.599256    11.00000   -1.50000
H26C  2    0.162172    0.765233    0.614222    11.00000   -1.50000
AFIX   0
C27   1    0.369819    0.659461    0.512482    11.00000    0.03069    0.03256 =
         0.03246   -0.00200   -0.01423   -0.00568
AFIX 137
H27A  2    0.325598    0.596860    0.557136    11.00000   -1.50000
H27B  2    0.419706    0.685691    0.561963    11.00000   -1.50000
H27C  2    0.425136    0.628048    0.450835    11.00000   -1.50000
AFIX   0
C28   1    0.343705    0.858986    0.383177    11.00000    0.03106    0.03233 =
         0.03146   -0.00478   -0.00794   -0.01148
AFIX 137
H28A  2    0.390691    0.824444    0.319337    11.00000   -1.50000
H28B  2    0.401735    0.883409    0.426304    11.00000   -1.50000
H28C  2    0.283012    0.928652    0.353858    11.00000   -1.50000
AFIX   0
C29   1    0.408406    0.536988    0.264960    11.00000    0.02488    0.02480 =
         0.02690   -0.00502   -0.00429   -0.00201
AFIX  23
H29A  2    0.357052    0.491094    0.234108    11.00000   -1.20000
H29B  2    0.418636    0.500594    0.345734    11.00000   -1.20000
AFIX   0
C30   1    0.533446    0.535256    0.197994    11.00000    0.02956    0.03295 =
         0.04021   -0.00520    0.00277   -0.00019
AFIX 137
H30A  2    0.522014    0.567658    0.117546    11.00000   -1.50000
H30B  2    0.578360    0.453008    0.205526    11.00000   -1.50000
H30C  2    0.581955    0.583967    0.227003    11.00000   -1.50000
HKLF 4
REM  darkwa105 in P-1
REM R1 =  0.0456 for   3560 Fo > 4sig(Fo)  and  0.0798 for all   5197 data
REM    320 parameters refined using      0 restraints
END
WGHT      0.0534      0.2754
REM Highest difference peak  0.175,  deepest hole -0.193,  1-sigma level  0.039
Q1    1   0.0228  0.8616 -0.1201  11.00000  0.05    0.17
Q2    1   0.1892  0.6211  0.2799  11.00000  0.05    0.17
Q3    1  -0.0372  0.6451  0.1845  11.00000  0.05    0.17
Q4    1   0.3678  0.8548 -0.1632  11.00000  0.05    0.16
Q5    1  -0.0555  0.8628 -0.1976  11.00000  0.05    0.16
;
data_I
_chemical_name_systematic
;
(3,5-Di-<i>tert</i>-butyl-2-ethoxybenzylidene)[2-(3,5-di-<i>tert</i>-
butyl-1<i>H</i>-pyrazol-1-yl)ethyl]amine
;
_chemical_name_common     ?
_chemical_formula_moiety     'C30 H49 N3 O'
_chemical_formula_sum     'C30 H49 N3 O'
_chemical_formula_iupac     'C30 H49 N3 O'
_chemical_formula_weight     467.72
_chemical_melting_point     ?
_symmetry_cell_setting     triclinic
_symmetry_space_group_name_H-M     'P -1'
_symmetry_space_group_name_Hall     '-P 1'
loop_
    _symmetry_equiv_pos_as_xyz
    'x, y, z'
    '-x, -y, -z'
_cell_length_a     10.9220(3)
_cell_length_b     11.6071(4)
_cell_length_c     12.0283(4)
_cell_angle_alpha     78.452(2)
_cell_angle_beta     82.775(2)
_cell_angle_gamma     79.146(2)
_cell_volume     1461.11(8)
_cell_formula_units_Z     2
_cell_measurement_reflns_used     3414
_cell_measurement_theta_min     3.7666
_cell_measurement_theta_max     67.8836
_cell_measurement_temperature     100(2)
_exptl_crystal_description     block
_exptl_crystal_colour     colourless
_exptl_crystal_size_max     0.12
_exptl_crystal_size_mid     0.10
_exptl_crystal_size_min     0.09
_exptl_crystal_density_diffrn     1.063
_exptl_crystal_density_meas     ?
_exptl_crystal_density_method     'not measured'
_exptl_crystal_F_000     516
_exptl_absorpt_coefficient_mu     0.486
_exptl_absorpt_correction_type     multi-scan
_exptl_absorpt_process_details     '(SADABS; Bruker, 2003)'
_exptl_absorpt_correction_T_min     0.9440
_exptl_absorpt_correction_T_max     0.9575
_exptl_special_details     ?
_diffrn_ambient_temperature     100(2)
_diffrn_radiation_type     'Cu K\a'
_diffrn_radiation_wavelength     1.54178
_diffrn_radiation_source     'fine-focus sealed tube'
_diffrn_radiation_monochromator     graphite
_diffrn_measurement_device_type     'Bruker APEXII CCD'
_diffrn_measurement_method     '0.50\% \w and 0.5 \% \f scans'
_diffrn_detector_area_resol_mean     ?
_diffrn_reflns_number     25868
_diffrn_reflns_av_R_equivalents     0.0581
_diffrn_reflns_av_sigmaI/netI     0.0486
_diffrn_reflns_theta_min     3.77
_diffrn_reflns_theta_max     69.36
_diffrn_reflns_theta_full     67.00
_diffrn_measured_fraction_theta_max     0.950
_diffrn_measured_fraction_theta_full     0.965
_diffrn_reflns_limit_h_min     -13
_diffrn_reflns_limit_h_max     13
_diffrn_reflns_limit_k_min     -13
_diffrn_reflns_limit_k_max     13
_diffrn_reflns_limit_l_min     -14
_diffrn_reflns_limit_l_max     14
_refine_special_details     ?
_reflns_number_total     5197
_reflns_number_gt     3560
_reflns_threshold_expression     I>2\s(I)
_refine_ls_structure_factor_coef     Fsqd
_refine_ls_matrix_type     full
_refine_ls_R_factor_all     0.0798
_refine_ls_R_factor_gt     0.0456
_refine_ls_wR_factor_gt     0.1086
_refine_ls_wR_factor_ref     0.1234
_refine_ls_goodness_of_fit_ref     1.004
_refine_ls_restrained_S_all     1.004
_refine_ls_number_reflns     5197
_refine_ls_number_parameters     320
_refine_ls_number_restraints     0
_refine_ls_number_constraints     0
_refine_ls_hydrogen_treatment     constr
_refine_ls_weighting_scheme     calc
_refine_ls_weighting_details
         'calc w=1/[\s^2^(Fo^2^)+(0.0680P)^2^+0.0500P] where P=(Fo^2^+2Fc^2^)/3'
_atom_sites_solution_hydrogens     geom
_atom_sites_solution_primary     direct
_atom_sites_solution_secondary     difmap
_refine_ls_shift/su_max     0.000
_refine_ls_shift/su_mean     0.000
_refine_diff_density_max     0.175
_refine_diff_density_min     -0.193
_refine_ls_extinction_method     none
_refine_ls_extinction_coef     ?
loop_
    _atom_type_symbol
    _atom_type_description
    _atom_type_scat_dispersion_real
    _atom_type_scat_dispersion_imag
    _atom_type_scat_source
    'C' 'C' 0.0181 0.0091
                         'International Tables Vol C Tables 4.2.6.8 and 6.1.1.4'
    'H' 'H' 0.0000 0.0000
                         'International Tables Vol C Tables 4.2.6.8 and 6.1.1.4'
    'N' 'N' 0.0311 0.0180
                         'International Tables Vol C Tables 4.2.6.8 and 6.1.1.4'
    'O' 'O' 0.0492 0.0322
                         'International Tables Vol C Tables 4.2.6.8 and 6.1.1.4'
_computing_data_collection     'APEX2 (Bruker, 2007)'
_computing_cell_refinement     'SAINT (Bruker, 2007)'
_computing_data_reduction     'SAINT (Bruker, 2007)'
_computing_structure_solution     'SHELXTL (Sheldrick, 2008)'
_computing_structure_refinement
                        'SHELXTL (Sheldrick, 2008) and FCF_filter (Guzei, 2007)'
_computing_molecular_graphics     'DIAMOND (Brandenburg, 1999)'
_computing_publication_material
;
SHELXTL (Sheldrick, 2008, publCIF (Westrip, 2010) and modiCIFer
(Guzei, 2007)
;
loop_
    _atom_site_type_symbol
    _atom_site_label
    _atom_site_fract_x
    _atom_site_fract_y
    _atom_site_fract_z
    _atom_site_U_iso_or_equiv
    _atom_site_adp_type
    _atom_site_calc_flag
    _atom_site_refinement_flags
    _atom_site_occupancy
    _atom_site_symmetry_multiplicity
    _atom_site_disorder_assembly
    _atom_site_disorder_group
    O O1 0.34819(11) 0.66011(10) 0.25603(10) 0.0235(3) Uani d . 1 1 . .
    N N1 0.28108(14) 0.73254(13) -0.14877(12) 0.0232(4) Uani d . 1 1 . .
    N N2 0.15493(14) 0.73534(13) -0.14402(12) 0.0209(3) Uani d . 1 1 . .
    N N3 0.11031(14) 0.56315(13) 0.07218(12) 0.0234(4) Uani d . 1 1 . .
    C C1 0.42582(17) 0.87382(17) -0.16003(15) 0.0251(4) Uani d . 1 1 . .
    C C2 0.41947(19) 1.00119(18) -0.14135(18) 0.0349(5) Uani d . 1 1 . .
    H H2A 0.5045 1.0180 -0.1440 0.052 Uiso calc R 1 1 . .
    H H2B 0.3749 1.0100 -0.0668 0.052 Uiso calc R 1 1 . .
    H H2C 0.3749 1.0573 -0.2012 0.052 Uiso calc R 1 1 . .
    C C3 0.49426(19) 0.8607(2) -0.27671(17) 0.0383(5) Uani d . 1 1 . .
    H H3A 0.4992 0.7788 -0.2886 0.057 Uiso calc R 1 1 . .
    H H3B 0.5790 0.8786 -0.2803 0.057 Uiso calc R 1 1 . .
    H H3C 0.4485 0.9162 -0.3362 0.057 Uiso calc R 1 1 . .
    C C4 0.4974(2) 0.78700(19) -0.06747(19) 0.0385(5) Uani d . 1 1 . .
    H H4A 0.5025 0.7051 -0.0795 0.058 Uiso calc R 1 1 . .
    H H4B 0.4536 0.7952 0.0075 0.058 Uiso calc R 1 1 . .
    H H4C 0.5821 0.8051 -0.0711 0.058 Uiso calc R 1 1 . .
    C C5 0.29479(17) 0.84524(16) -0.15391(14) 0.0215(4) Uani d . 1 1 . .
    C C6 0.17783(17) 0.91988(16) -0.15335(14) 0.0231(4) Uani d . 1 1 . .
    H H6 0.1627 1.0038 -0.1566 0.028 Uiso calc R 1 1 . .
    C C7 0.08916(17) 0.84814(16) -0.14709(14) 0.0213(4) Uani d . 1 1 . .
    C C8 -0.05270(17) 0.88116(16) -0.14342(15) 0.0240(4) Uani d . 1 1 . .
    C C9 -0.11551(18) 0.82093(17) -0.03081(16) 0.0282(4) Uani d . 1 1 . .
    H H9A -0.0978 0.7342 -0.0259 0.042 Uiso calc R 1 1 . .
    H H9B -0.2062 0.8483 -0.0280 0.042 Uiso calc R 1 1 . .
    H H9C -0.0826 0.8419 0.0333 0.042 Uiso calc R 1 1 . .
    C C10 -0.10238(19) 0.84830(18) -0.24532(16) 0.0323(5) Uani d . 1 1 . .
    H H10A -0.0657 0.8911 -0.3166 0.048 Uiso calc R 1 1 . .
    H H10B -0.1937 0.8707 -0.2408 0.048 Uiso calc R 1 1 . .
    H H10C -0.0793 0.7622 -0.2434 0.048 Uiso calc R 1 1 . .
    C C11 -0.08922(18) 1.01676(16) -0.15143(16) 0.0284(4) Uani d . 1 1 . .
    H H11A -0.0619 1.0402 -0.0859 0.043 Uiso calc R 1 1 . .
    H H11B -0.1803 1.0394 -0.1516 0.043 Uiso calc R 1 1 . .
    H H11C -0.0487 1.0573 -0.2220 0.043 Uiso calc R 1 1 . .
    C C12 0.11597(17) 0.62036(16) -0.13713(15) 0.0236(4) Uani d . 1 1 . .
    H H12A 0.1468 0.5897 -0.2084 0.028 Uiso calc R 1 1 . .
    H H12B 0.0234 0.6312 -0.1297 0.028 Uiso calc R 1 1 . .
    C C13 0.16583(18) 0.52953(16) -0.03632(15) 0.0237(4) Uani d . 1 1 . .
    H H13A 0.1469 0.4504 -0.0402 0.028 Uiso calc R 1 1 . .
    H H13B 0.2579 0.5231 -0.0407 0.028 Uiso calc R 1 1 . .
    C C14 0.17833(17) 0.60915(15) 0.12313(15) 0.0224(4) Uani d . 1 1 . .
    H H14 0.2602 0.6181 0.0892 0.027 Uiso calc R 1 1 . .
    C C15 0.13623(17) 0.64936(15) 0.23260(14) 0.0213(4) Uani d . 1 1 . .
    C C16 0.00919(17) 0.66223(15) 0.27274(15) 0.0224(4) Uani d . 1 1 . .
    H H16 -0.0489 0.6422 0.2303 0.027 Uiso calc R 1 1 . .
    C C17 -0.03316(17) 0.70369(15) 0.37326(14) 0.0219(4) Uani d . 1 1 . .
    C C18 0.05555(17) 0.73581(16) 0.43085(15) 0.0225(4) Uani d . 1 1 . .
    H H18 0.0270 0.7671 0.4985 0.027 Uiso calc R 1 1 . .
    C C19 0.18307(17) 0.72475(15) 0.39523(14) 0.0217(4) Uani d . 1 1 . .
    C C20 0.22212(16) 0.67702(15) 0.29574(14) 0.0209(4) Uani d . 1 1 . .
    C C21 -0.17007(17) 0.71489(16) 0.42364(15) 0.0251(4) Uani d . 1 1 . .
    C C22 -0.22034(19) 0.84395(17) 0.44064(17) 0.0315(5) Uani d . 1 1 . .
    H H22A -0.1704 0.8656 0.4931 0.047 Uiso calc R 1 1 . .
    H H22B -0.3079 0.8503 0.4725 0.047 Uiso calc R 1 1 . .
    H H22C -0.2147 0.8982 0.3671 0.047 Uiso calc R 1 1 . .
    C C23 -0.25348(19) 0.68147(19) 0.34618(18) 0.0347(5) Uani d . 1 1 . .
    H H23A -0.2492 0.7341 0.2717 0.052 Uiso calc R 1 1 . .
    H H23B -0.3401 0.6903 0.3807 0.052 Uiso calc R 1 1 . .
    H H23C -0.2245 0.5985 0.3366 0.052 Uiso calc R 1 1 . .
    C C24 -0.1774(2) 0.63108(19) 0.53977(17) 0.0358(5) Uani d . 1 1 . .
    H H24A -0.1479 0.5485 0.5294 0.054 Uiso calc R 1 1 . .
    H H24B -0.2643 0.6393 0.5737 0.054 Uiso calc R 1 1 . .
    H H24C -0.1247 0.6520 0.5903 0.054 Uiso calc R 1 1 . .
    C C25 0.27425(17) 0.76568(16) 0.46157(15) 0.0237(4) Uani d . 1 1 . .
    C C26 0.20450(19) 0.82364(19) 0.56031(16) 0.0319(5) Uani d . 1 1 . .
    H H26A 0.1424 0.8919 0.5307 0.048 Uiso calc R 1 1 . .
    H H26B 0.2643 0.8509 0.5993 0.048 Uiso calc R 1 1 . .
    H H26C 0.1622 0.7652 0.6142 0.048 Uiso calc R 1 1 . .
    C C27 0.36982(19) 0.65946(17) 0.51248(17) 0.0314(5) Uani d . 1 1 . .
    H H27A 0.3256 0.5969 0.5571 0.047 Uiso calc R 1 1 . .
    H H27B 0.4197 0.6857 0.5620 0.047 Uiso calc R 1 1 . .
    H H27C 0.4251 0.6280 0.4508 0.047 Uiso calc R 1 1 . .
    C C28 0.34370(19) 0.85899(17) 0.38318(16) 0.0305(5) Uani d . 1 1 . .
    H H28A 0.3907 0.8244 0.3193 0.046 Uiso calc R 1 1 . .
    H H28B 0.4017 0.8834 0.4263 0.046 Uiso calc R 1 1 . .
    H H28C 0.2830 0.9287 0.3539 0.046 Uiso calc R 1 1 . .
    C C29 0.40841(17) 0.53699(16) 0.26496(16) 0.0256(4) Uani d . 1 1 . .
    H H29A 0.3571 0.4911 0.2341 0.031 Uiso calc R 1 1 . .
    H H29B 0.4186 0.5006 0.3457 0.031 Uiso calc R 1 1 . .
    C C30 0.53345(19) 0.53526(18) 0.19799(18) 0.0356(5) Uani d . 1 1 . .
    H H30A 0.5220 0.5677 0.1175 0.053 Uiso calc R 1 1 . .
    H H30B 0.5784 0.4530 0.2055 0.053 Uiso calc R 1 1 . .
    H H30C 0.5820 0.5840 0.2270 0.053 Uiso calc R 1 1 . .
loop_
    _atom_site_aniso_label
    _atom_site_aniso_U_11
    _atom_site_aniso_U_22
    _atom_site_aniso_U_33
    _atom_site_aniso_U_12
    _atom_site_aniso_U_13
    _atom_site_aniso_U_23
    O1 0.0171(7) 0.0243(7) 0.0286(7) -0.0024(6) -0.0019(5) -0.0048(5)
    N1 0.0190(8) 0.0283(9) 0.0239(8) -0.0067(7) -0.0030(6) -0.0052(6)
    N2 0.0178(8) 0.0230(8) 0.0237(8) -0.0061(7) -0.0033(6) -0.0049(6)
    N3 0.0226(9) 0.0247(8) 0.0239(8) -0.0065(7) -0.0013(6) -0.0050(6)
    C1 0.0209(11) 0.0286(10) 0.0284(10) -0.0074(9) -0.0053(8) -0.0059(8)
    C2 0.0281(12) 0.0329(11) 0.0478(13) -0.0120(10) -0.0061(9) -0.0089(9)
    C3 0.0272(12) 0.0542(14) 0.0397(12) -0.0167(11) 0.0002(9) -0.0158(10)
    C4 0.0327(13) 0.0399(12) 0.0457(13) -0.0115(11) -0.0180(10) -0.0003(10)
    C5 0.0230(11) 0.0235(9) 0.0196(9) -0.0067(9) -0.0042(7) -0.0036(7)
    C6 0.0243(11) 0.0229(9) 0.0235(10) -0.0040(9) -0.0041(7) -0.0064(7)
    C7 0.0225(10) 0.0256(9) 0.0166(9) -0.0042(9) -0.0030(7) -0.0048(7)
    C8 0.0211(10) 0.0274(10) 0.0254(10) -0.0043(9) -0.0047(8) -0.0074(8)
    C9 0.0223(11) 0.0288(10) 0.0341(11) -0.0068(9) 0.0022(8) -0.0081(8)
    C10 0.0255(11) 0.0399(12) 0.0344(11) -0.0020(10) -0.0108(9) -0.0121(9)
    C11 0.0254(11) 0.0284(10) 0.0309(10) -0.0029(9) -0.0051(8) -0.0045(8)
    C12 0.0224(10) 0.0267(10) 0.0249(9) -0.0072(9) -0.0026(7) -0.0092(8)
    C13 0.0247(11) 0.0240(9) 0.0248(10) -0.0074(9) -0.0015(8) -0.0072(7)
    C14 0.0200(10) 0.0236(9) 0.0231(9) -0.0043(8) -0.0034(7) -0.0019(7)
    C15 0.0229(10) 0.0201(9) 0.0203(9) -0.0046(8) -0.0031(7) -0.0009(7)
    C16 0.0213(10) 0.0234(9) 0.0233(9) -0.0047(8) -0.0059(7) -0.0032(7)
    C17 0.0208(10) 0.0204(9) 0.0229(9) -0.0034(8) -0.0020(7) -0.0005(7)
    C18 0.0255(11) 0.0231(9) 0.0180(9) -0.0029(8) -0.0011(7) -0.0030(7)
    C19 0.0219(10) 0.0213(9) 0.0209(9) -0.0030(8) -0.0052(7) -0.0001(7)
    C20 0.0170(10) 0.0210(9) 0.0230(9) -0.0033(8) -0.0014(7) 0.0000(7)
    C21 0.0203(10) 0.0274(10) 0.0279(10) -0.0056(9) -0.0012(8) -0.0048(8)
    C22 0.0263(11) 0.0330(11) 0.0345(11) -0.0031(9) -0.0006(8) -0.0080(9)
    C23 0.0217(11) 0.0430(12) 0.0424(12) -0.0084(10) -0.0014(9) -0.0127(10)
    C24 0.0320(12) 0.0361(11) 0.0368(12) -0.0103(10) 0.0040(9) -0.0008(9)
    C25 0.0225(11) 0.0268(10) 0.0225(9) -0.0040(9) -0.0065(7) -0.0037(7)
    C26 0.0294(12) 0.0404(12) 0.0300(11) -0.0088(10) -0.0072(8) -0.0104(9)
    C27 0.0307(12) 0.0326(11) 0.0325(11) -0.0057(10) -0.0142(9) -0.0020(8)
    C28 0.0311(12) 0.0323(11) 0.0315(11) -0.0115(10) -0.0079(9) -0.0048(8)
    C29 0.0249(11) 0.0248(10) 0.0269(10) -0.0020(9) -0.0043(8) -0.0050(8)
    C30 0.0296(12) 0.0330(11) 0.0402(12) -0.0002(10) 0.0028(9) -0.0052(9)
_geom_special_details     ?
loop_
    _geom_bond_atom_site_label_1
    _geom_bond_atom_site_label_2
    _geom_bond_site_symmetry_2
    _geom_bond_distance
    _geom_bond_publ_flag
    O1 C20 . 1.390(2) ?
    O1 C29 . 1.445(2) ?
    N1 C5 . 1.333(2) ?
    N1 N2 . 1.3663(19) ?
    N2 C7 . 1.365(2) ?
    N2 C12 . 1.459(2) ?
    N3 C14 . 1.268(2) ?
    N3 C13 . 1.463(2) ?
    C1 C5 . 1.519(2) ?
    C1 C3 . 1.527(3) ?
    C1 C2 . 1.527(3) ?
    C1 C4 . 1.530(3) ?
    C2 H2A . 0.9800 ?
    C2 H2B . 0.9800 ?
    C2 H2C . 0.9800 ?
    C3 H3A . 0.9800 ?
    C3 H3B . 0.9800 ?
    C3 H3C . 0.9800 ?
    C4 H4A . 0.9800 ?
    C4 H4B . 0.9800 ?
    C4 H4C . 0.9800 ?
    C5 C6 . 1.402(3) ?
    C6 C7 . 1.377(2) ?
    C6 H6 . 0.9500 ?
    C7 C8 . 1.522(3) ?
    C8 C11 . 1.536(3) ?
    C8 C9 . 1.537(3) ?
    C8 C10 . 1.541(2) ?
    C9 H9A . 0.9800 ?
    C9 H9B . 0.9800 ?
    C9 H9C . 0.9800 ?
    C10 H10A . 0.9800 ?
    C10 H10B . 0.9800 ?
    C10 H10C . 0.9800 ?
    C11 H11A . 0.9800 ?
    C11 H11B . 0.9800 ?
    C11 H11C . 0.9800 ?
    C12 C13 . 1.522(2) ?
    C12 H12A . 0.9900 ?
    C12 H12B . 0.9900 ?
    C13 H13A . 0.9900 ?
    C13 H13B . 0.9900 ?
    C14 C15 . 1.475(2) ?
    C14 H14 . 0.9500 ?
    C15 C20 . 1.396(2) ?
    C15 C16 . 1.401(2) ?
    C16 C17 . 1.384(2) ?
    C16 H16 . 0.9500 ?
    C17 C18 . 1.402(2) ?
    C17 C21 . 1.533(2) ?
    C18 C19 . 1.394(2) ?
    C18 H18 . 0.9500 ?
    C19 C20 . 1.403(2) ?
    C19 C25 . 1.544(2) ?
    C21 C23 . 1.530(3) ?
    C21 C24 . 1.537(3) ?
    C21 C22 . 1.540(3) ?
    C22 H22A . 0.9800 ?
    C22 H22B . 0.9800 ?
    C22 H22C . 0.9800 ?
    C23 H23A . 0.9800 ?
    C23 H23B . 0.9800 ?
    C23 H23C . 0.9800 ?
    C24 H24A . 0.9800 ?
    C24 H24B . 0.9800 ?
    C24 H24C . 0.9800 ?
    C25 C26 . 1.531(3) ?
    C25 C28 . 1.536(3) ?
    C25 C27 . 1.536(3) ?
    C26 H26A . 0.9800 ?
    C26 H26B . 0.9800 ?
    C26 H26C . 0.9800 ?
    C27 H27A . 0.9800 ?
    C27 H27B . 0.9800 ?
    C27 H27C . 0.9800 ?
    C28 H28A . 0.9800 ?
    C28 H28B . 0.9800 ?
    C28 H28C . 0.9800 ?
    C29 C30 . 1.495(3) ?
    C29 H29A . 0.9900 ?
    C29 H29B . 0.9900 ?
    C30 H30A . 0.9800 ?
    C30 H30B . 0.9800 ?
    C30 H30C . 0.9800 ?
loop_
    _geom_angle_atom_site_label_1
    _geom_angle_atom_site_label_2
    _geom_angle_atom_site_label_3
    _geom_angle_site_symmetry_1
    _geom_angle_site_symmetry_3
    _geom_angle
    _geom_angle_publ_flag
    C20 O1 C29 . . 115.07(13) ?
    C5 N1 N2 . . 105.26(14) ?
    C7 N2 N1 . . 112.10(14) ?
    C7 N2 C12 . . 132.37(15) ?
    N1 N2 C12 . . 115.52(14) ?
    C14 N3 C13 . . 116.03(15) ?
    C5 C1 C3 . . 109.60(15) ?
    C5 C1 C2 . . 110.26(16) ?
    C3 C1 C2 . . 109.32(16) ?
    C5 C1 C4 . . 109.16(15) ?
    C3 C1 C4 . . 109.32(17) ?
    C2 C1 C4 . . 109.16(16) ?
    C1 C2 H2A . . 109.5 ?
    C1 C2 H2B . . 109.5 ?
    H2A C2 H2B . . 109.5 ?
    C1 C2 H2C . . 109.5 ?
    H2A C2 H2C . . 109.5 ?
    H2B C2 H2C . . 109.5 ?
    C1 C3 H3A . . 109.5 ?
    C1 C3 H3B . . 109.5 ?
    H3A C3 H3B . . 109.5 ?
    C1 C3 H3C . . 109.5 ?
    H3A C3 H3C . . 109.5 ?
    H3B C3 H3C . . 109.5 ?
    C1 C4 H4A . . 109.5 ?
    C1 C4 H4B . . 109.5 ?
    H4A C4 H4B . . 109.5 ?
    C1 C4 H4C . . 109.5 ?
    H4A C4 H4C . . 109.5 ?
    H4B C4 H4C . . 109.5 ?
    N1 C5 C6 . . 110.44(15) ?
    N1 C5 C1 . . 118.91(16) ?
    C6 C5 C1 . . 130.64(16) ?
    C7 C6 C5 . . 106.78(16) ?
    C7 C6 H6 . . 126.6 ?
    C5 C6 H6 . . 126.6 ?
    N2 C7 C6 . . 105.42(15) ?
    N2 C7 C8 . . 124.98(15) ?
    C6 C7 C8 . . 129.60(16) ?
    C7 C8 C11 . . 108.78(15) ?
    C7 C8 C9 . . 111.03(15) ?
    C11 C8 C9 . . 107.95(15) ?
    C7 C8 C10 . . 111.28(15) ?
    C11 C8 C10 . . 107.43(15) ?
    C9 C8 C10 . . 110.24(15) ?
    C8 C9 H9A . . 109.5 ?
    C8 C9 H9B . . 109.5 ?
    H9A C9 H9B . . 109.5 ?
    C8 C9 H9C . . 109.5 ?
    H9A C9 H9C . . 109.5 ?
    H9B C9 H9C . . 109.5 ?
    C8 C10 H10A . . 109.5 ?
    C8 C10 H10B . . 109.5 ?
    H10A C10 H10B . . 109.5 ?
    C8 C10 H10C . . 109.5 ?
    H10A C10 H10C . . 109.5 ?
    H10B C10 H10C . . 109.5 ?
    C8 C11 H11A . . 109.5 ?
    C8 C11 H11B . . 109.5 ?
    H11A C11 H11B . . 109.5 ?
    C8 C11 H11C . . 109.5 ?
    H11A C11 H11C . . 109.5 ?
    H11B C11 H11C . . 109.5 ?
    N2 C12 C13 . . 111.74(14) ?
    N2 C12 H12A . . 109.3 ?
    C13 C12 H12A . . 109.3 ?
    N2 C12 H12B . . 109.3 ?
    C13 C12 H12B . . 109.3 ?
    H12A C12 H12B . . 107.9 ?
    N3 C13 C12 . . 111.54(15) ?
    N3 C13 H13A . . 109.3 ?
    C12 C13 H13A . . 109.3 ?
    N3 C13 H13B . . 109.3 ?
    C12 C13 H13B . . 109.3 ?
    H13A C13 H13B . . 108.0 ?
    N3 C14 C15 . . 123.02(17) ?
    N3 C14 H14 . . 118.5 ?
    C15 C14 H14 . . 118.5 ?
    C20 C15 C16 . . 119.59(16) ?
    C20 C15 C14 . . 120.33(16) ?
    C16 C15 C14 . . 120.07(16) ?
    C17 C16 C15 . . 121.13(16) ?
    C17 C16 H16 . . 119.4 ?
    C15 C16 H16 . . 119.4 ?
    C16 C17 C18 . . 117.23(17) ?
    C16 C17 C21 . . 123.37(16) ?
    C18 C17 C21 . . 119.40(16) ?
    C19 C18 C17 . . 124.18(16) ?
    C19 C18 H18 . . 117.9 ?
    C17 C18 H18 . . 117.9 ?
    C18 C19 C20 . . 116.34(16) ?
    C18 C19 C25 . . 121.02(16) ?
    C20 C19 C25 . . 122.64(16) ?
    O1 C20 C15 . . 118.59(16) ?
    O1 C20 C19 . . 120.00(15) ?
    C15 C20 C19 . . 121.38(17) ?
    C23 C21 C17 . . 111.74(15) ?
    C23 C21 C24 . . 108.76(16) ?
    C17 C21 C24 . . 108.86(15) ?
    C23 C21 C22 . . 108.38(16) ?
    C17 C21 C22 . . 110.09(15) ?
    C24 C21 C22 . . 108.96(16) ?
    C21 C22 H22A . . 109.5 ?
    C21 C22 H22B . . 109.5 ?
    H22A C22 H22B . . 109.5 ?
    C21 C22 H22C . . 109.5 ?
    H22A C22 H22C . . 109.5 ?
    H22B C22 H22C . . 109.5 ?
    C21 C23 H23A . . 109.5 ?
    C21 C23 H23B . . 109.5 ?
    H23A C23 H23B . . 109.5 ?
    C21 C23 H23C . . 109.5 ?
    H23A C23 H23C . . 109.5 ?
    H23B C23 H23C . . 109.5 ?
    C21 C24 H24A . . 109.5 ?
    C21 C24 H24B . . 109.5 ?
    H24A C24 H24B . . 109.5 ?
    C21 C24 H24C . . 109.5 ?
    H24A C24 H24C . . 109.5 ?
    H24B C24 H24C . . 109.5 ?
    C26 C25 C28 . . 107.19(16) ?
    C26 C25 C27 . . 107.37(15) ?
    C28 C25 C27 . . 109.42(16) ?
    C26 C25 C19 . . 111.32(15) ?
    C28 C25 C19 . . 110.49(14) ?
    C27 C25 C19 . . 110.93(15) ?
    C25 C26 H26A . . 109.5 ?
    C25 C26 H26B . . 109.5 ?
    H26A C26 H26B . . 109.5 ?
    C25 C26 H26C . . 109.5 ?
    H26A C26 H26C . . 109.5 ?
    H26B C26 H26C . . 109.5 ?
    C25 C27 H27A . . 109.5 ?
    C25 C27 H27B . . 109.5 ?
    H27A C27 H27B . . 109.5 ?
    C25 C27 H27C . . 109.5 ?
    H27A C27 H27C . . 109.5 ?
    H27B C27 H27C . . 109.5 ?
    C25 C28 H28A . . 109.5 ?
    C25 C28 H28B . . 109.5 ?
    H28A C28 H28B . . 109.5 ?
    C25 C28 H28C . . 109.5 ?
    H28A C28 H28C . . 109.5 ?
    H28B C28 H28C . . 109.5 ?
    O1 C29 C30 . . 107.58(15) ?
    O1 C29 H29A . . 110.2 ?
    C30 C29 H29A . . 110.2 ?
    O1 C29 H29B . . 110.2 ?
    C30 C29 H29B . . 110.2 ?
    H29A C29 H29B . . 108.5 ?
    C29 C30 H30A . . 109.5 ?
    C29 C30 H30B . . 109.5 ?
    H30A C30 H30B . . 109.5 ?
    C29 C30 H30C . . 109.5 ?
    H30A C30 H30C . . 109.5 ?
    H30B C30 H30C . . 109.5 ?
loop_
    _geom_torsion_atom_site_label_1
    _geom_torsion_atom_site_label_2
    _geom_torsion_atom_site_label_3
    _geom_torsion_atom_site_label_4
    _geom_torsion_site_symmetry_1
    _geom_torsion_site_symmetry_2
    _geom_torsion_site_symmetry_3
    _geom_torsion_site_symmetry_4
    _geom_torsion
    _geom_torsion_publ_flag
    C5 N1 N2 C7 . . . . 0.53(18) ?
    C5 N1 N2 C12 . . . . -179.65(14) ?
    N2 N1 C5 C6 . . . . -0.46(18) ?
    N2 N1 C5 C1 . . . . 179.95(14) ?
    C3 C1 C5 N1 . . . . 70.9(2) ?
    C2 C1 C5 N1 . . . . -168.71(16) ?
    C4 C1 C5 N1 . . . . -48.8(2) ?
    C3 C1 C5 C6 . . . . -108.6(2) ?
    C2 C1 C5 C6 . . . . 11.8(3) ?
    C4 C1 C5 C6 . . . . 131.7(2) ?
    N1 C5 C6 C7 . . . . 0.2(2) ?
    C1 C5 C6 C7 . . . . 179.77(17) ?
    N1 N2 C7 C6 . . . . -0.38(19) ?
    C12 N2 C7 C6 . . . . 179.83(16) ?
    N1 N2 C7 C8 . . . . 179.90(14) ?
    C12 N2 C7 C8 . . . . 0.1(3) ?
    C5 C6 C7 N2 . . . . 0.09(19) ?
    C5 C6 C7 C8 . . . . 179.79(16) ?
    N2 C7 C8 C11 . . . . -178.72(16) ?
    C6 C7 C8 C11 . . . . 1.6(2) ?
    N2 C7 C8 C9 . . . . 62.6(2) ?
    C6 C7 C8 C9 . . . . -117.0(2) ?
    N2 C7 C8 C10 . . . . -60.6(2) ?
    C6 C7 C8 C10 . . . . 119.8(2) ?
    C7 N2 C12 C13 . . . . -124.46(19) ?
    N1 N2 C12 C13 . . . . 55.76(19) ?
    C14 N3 C13 C12 . . . . -102.04(18) ?
    N2 C12 C13 N3 . . . . 66.26(19) ?
    C13 N3 C14 C15 . . . . 179.25(16) ?
    N3 C14 C15 C20 . . . . 167.22(17) ?
    N3 C14 C15 C16 . . . . -14.0(3) ?
    C20 C15 C16 C17 . . . . 1.0(3) ?
    C14 C15 C16 C17 . . . . -177.78(16) ?
    C15 C16 C17 C18 . . . . 2.0(2) ?
    C15 C16 C17 C21 . . . . -177.51(16) ?
    C16 C17 C18 C19 . . . . -2.2(3) ?
    C21 C17 C18 C19 . . . . 177.33(16) ?
    C17 C18 C19 C20 . . . . -0.7(3) ?
    C17 C18 C19 C25 . . . . 178.16(16) ?
    C29 O1 C20 C15 . . . . -71.21(19) ?
    C29 O1 C20 C19 . . . . 110.92(17) ?
    C16 C15 C20 O1 . . . . 178.06(15) ?
    C14 C15 C20 O1 . . . . -3.2(2) ?
    C16 C15 C20 C19 . . . . -4.1(3) ?
    C14 C15 C20 C19 . . . . 174.68(16) ?
    C18 C19 C20 O1 . . . . -178.33(15) ?
    C25 C19 C20 O1 . . . . 2.9(2) ?
    C18 C19 C20 C15 . . . . 3.9(2) ?
    C25 C19 C20 C15 . . . . -174.95(16) ?
    C16 C17 C21 C23 . . . . -3.2(2) ?
    C18 C17 C21 C23 . . . . 177.30(16) ?
    C16 C17 C21 C24 . . . . 116.99(19) ?
    C18 C17 C21 C24 . . . . -62.6(2) ?
    C16 C17 C21 C22 . . . . -123.64(18) ?
    C18 C17 C21 C22 . . . . 56.8(2) ?
    C18 C19 C25 C26 . . . . -3.6(2) ?
    C20 C19 C25 C26 . . . . 175.12(16) ?
    C18 C19 C25 C28 . . . . -122.60(18) ?
    C20 C19 C25 C28 . . . . 56.1(2) ?
    C18 C19 C25 C27 . . . . 115.87(19) ?
    C20 C19 C25 C27 . . . . -65.4(2) ?
    C20 O1 C29 C30 . . . . 168.72(15) ?
