# Supplementary material for: (3,5-Di-tert-butyl-2-eth­oxy­benzyl­idene)[2-(3,5-di-tert-butyl-1H-pyrazol-1-yl)eth­yl]amine
Source: Acta Crystallogr Sect E Struct Rep Online. 2012 Jul 21;68(Pt 8):o2515–6. doi: 10.1107/S160053681203231X (PMC3414966; doi:10.1107/S160053681203231X)
Supplement: Supplementary file 2 [file e-68-o2515-Isup2.hkl]

# 
# h,k,l, Fc-squared, Fo-squared, sigma(Fo-squared) and status flag 
# 
data_I
_shelx_title ' darkwa105 in P-1' 
_shelx_refln_list_code          4 
_shelx_F_calc_maximum      178.58 
_exptl_crystal_F_000       516.00 
_reflns_d_resolution_high  0.8238 
 
loop_ 
 _symmetry_equiv_pos_as_xyz 
 'x, y, z' 
 '-x, -y, -z' 
 
_cell_length_a    10.9220 
_cell_length_b    11.6071 
_cell_length_c    12.0283 
_cell_angle_alpha  78.452 
_cell_angle_beta   82.775 
_cell_angle_gamma  79.146 
 
_shelx_F_squared_multiplier     1.000 
 
loop_ 
 _refln_index_h 
 _refln_index_k 
 _refln_index_l 
 _refln_F_squared_calc 
 _refln_F_squared_meas 
 _refln_F_squared_sigma 
 _refln_observed_status 
   1   0   0     2854.78     2655.08     22.54 o 
   2   0   0      377.79      344.18      5.66 o 
   3   0   0     4570.75     4337.08     35.60 o 
   4   0   0      693.58      720.69      9.81 o 
   5   0   0        0.50       -3.08      3.08 o 
   6   0   0       84.69       92.35      6.09 o 
   7   0   0        0.01       -2.64      4.69 o 
   8   0   0        1.46        5.22      6.75 o 
   9   0   0       92.95       78.62      9.28 o 
  10   0   0       31.80       36.13      7.07 o 
  11   0   0       52.08       40.83     10.71 o 
  12   0   0       51.61       40.69      9.28 o 
 -12   1   0        4.08       -3.11      8.13 o 
 -11   1   0        8.07       19.85     10.48 o 
 -10   1   0      209.97      217.69     55.94 o 
  -9   1   0        5.48        9.09      5.82 o 
  -8   1   0      274.18      305.36     22.80 o 
  -7   1   0      347.36      368.14     13.89 o 
  -6   1   0      140.44      131.42      8.10 o 
  -5   1   0       29.12       46.99      4.88 o 
  -4   1   0      135.56      139.01      6.23 o 
  -3   1   0       39.05       26.68      3.87 o 
  -2   1   0     1519.59     1389.48     13.38 o 
  -1   1   0     7528.81     6953.87     57.14 o 
   0   1   0      133.28      121.70      2.27 o 
   1   1   0     5509.11     5109.91     37.05 o 
   2   1   0       45.79       45.97      2.65 o 
   3   1   0      231.33      199.27      4.85 o 
   4   1   0      159.94      155.40      4.52 o 
   5   1   0     1122.13     1145.88     13.07 o 
   6   1   0      663.33      777.00     11.75 o 
   7   1   0       43.11       51.25      5.42 o 
   8   1   0       66.31       69.50      7.15 o 
   9   1   0        8.56       10.02      6.13 o 
  10   1   0        2.19        2.55      6.63 o 
  11   1   0       15.98       20.30      6.81 o 
  12   1   0       46.23       57.46     10.26 o 
  13   1   0       79.98       83.15     18.29 o 
 -12   2   0       15.17       15.68     10.45 o 
 -11   2   0       22.75       27.68     17.98 o 
 -10   2   0      212.92      161.04     24.13 o 
  -9   2   0      298.60      248.08     25.49 o 
  -8   2   0      192.36      199.24     12.98 o 
  -7   2   0      104.46       84.70      9.57 o 
  -6   2   0       64.11       68.92      8.80 o 
  -5   2   0      137.62      160.32      7.07 o 
  -4   2   0      426.18      439.82     10.25 o 
  -3   2   0      276.18      259.48      7.54 o 
  -2   2   0     4541.90     4203.28     34.42 o 
  -1   2   0       83.35       66.49      3.50 o 
   0   2   0     5398.52     5155.35     39.10 o 
   1   2   0     3438.11     3206.24     23.36 o 
   2   2   0       13.70       16.98      2.79 o 
   3   2   0     1539.86     1493.76     13.23 o 
   4   2   0     1871.10     1904.55     16.52 o 
   5   2   0      928.15      953.87     11.67 o 
   6   2   0      509.81      561.31     10.46 o 
   7   2   0      453.49      409.31      9.93 o 
   8   2   0        0.77       -1.25      6.04 o 
   9   2   0        0.02        0.77      5.50 o 
  10   2   0       58.12       60.05      7.95 o 
  11   2   0       58.41       41.16      7.61 o 
  12   2   0       31.40       48.74     16.05 o 
  13   2   0      103.82      113.70     14.45 o 
 -10   3   0      414.02      446.29     29.81 o 
  -9   3   0        1.63        9.53     16.60 o 
  -8   3   0       84.02       75.98     14.66 o 
  -7   3   0      150.89      142.67     15.73 o 
  -6   3   0      247.77      290.13     14.88 o 
  -5   3   0     1697.18     1815.91     26.18 o 
  -4   3   0        0.95       -3.76      3.76 o 
  -3   3   0       13.02       21.26      3.86 o 
  -2   3   0      413.69      424.11      7.70 o 
  -1   3   0      420.14      392.31      7.43 o 
   0   3   0        0.06       -1.73      2.62 o 
   1   3   0     1504.01     1390.36     12.31 o 
   2   3   0       97.66       93.43      3.88 o 
   3   3   0     3113.98     3045.18     21.85 o 
   4   3   0      209.13      223.16      5.85 o 
   5   3   0       79.09       76.54      4.50 o 
   6   3   0       89.75      107.52      5.76 o 
   7   3   0        6.07        1.58      4.85 o 
   8   3   0        0.11       12.06      7.81 o 
   9   3   0       29.36       22.32      6.34 o 
  10   3   0       23.75       28.12      6.86 o 
  11   3   0       52.12       52.55      7.13 o 
  12   3   0      118.55      125.01     14.84 o 
  13   3   0      143.56      145.89      6.91 o 
  -6   4   0       53.62       53.17     16.91 o 
  -5   4   0       42.98       40.49      6.56 o 
  -4   4   0      302.85      314.31      8.45 o 
  -3   4   0      119.87      136.96      6.69 o 
  -2   4   0       30.22       26.73      4.43 o 
  -1   4   0      221.91      228.21      5.55 o 
   0   4   0      946.42      936.81     10.79 o 
   1   4   0       43.29       42.17      3.78 o 
   2   4   0       82.57       69.61      3.81 o 
   3   4   0        0.41        0.75      2.65 o 
   4   4   0      102.17      105.58      3.87 o 
   5   4   0      101.52      106.29      4.72 o 
   6   4   0       13.87       11.34      4.44 o 
   7   4   0      337.95      315.06     10.20 o 
   8   4   0      364.78      319.11      9.01 o 
   9   4   0      206.76      222.39      8.87 o 
  10   4   0        3.12        8.00      5.31 o 
  11   4   0        7.42        5.36      6.39 o 
  12   4   0        1.93        3.04      6.34 o 
  13   4   0        4.07        9.22      8.30 o 
  -6   5   0       26.49       37.50     14.14 o 
  -5   5   0      681.44      716.24     49.07 o 
  -4   5   0       44.50       39.63      5.50 o 
  -3   5   0       38.46       43.97      5.50 o 
  -2   5   0     1252.16     1251.91     15.40 o 
  -1   5   0      256.77      274.12      7.46 o 
   0   5   0      368.54      430.52      8.96 o 
   1   5   0      153.54      140.66      5.64 o 
   2   5   0     2704.60     2730.36     22.70 o 
   3   5   0      542.39      560.05      7.82 o 
   4   5   0      278.33      303.59      6.86 o 
   5   5   0       59.52       62.37      4.88 o 
   6   5   0      196.41      197.06      8.22 o 
   7   5   0       39.95       40.19      6.78 o 
   8   5   0      646.23      584.42     11.50 o 
   9   5   0        1.94       -2.42      6.90 o 
  10   5   0       56.22       52.68      6.36 o 
  11   5   0        2.24       -4.49      5.80 o 
  12   5   0        4.09        0.44      6.17 o 
  -6   6   0       72.94       67.38     14.29 o 
  -5   6   0       14.42       11.69      9.68 o 
  -4   6   0      178.98      169.80     17.70 o 
  -3   6   0      137.71      151.45      8.38 o 
  -2   6   0      105.42      119.80      5.34 o 
  -1   6   0       62.19       67.83      4.56 o 
   0   6   0     1287.44     1261.94     13.80 o 
   1   6   0      144.71      170.40      5.88 o 
   2   6   0      281.95      339.77     10.06 o 
   3   6   0      207.78      219.39      6.74 o 
   4   6   0        4.46        5.12      4.33 o 
   5   6   0      158.15      143.35      7.52 o 
   6   6   0        2.78        6.60      7.01 o 
   7   6   0       87.72       89.31      6.79 o 
   8   6   0       51.27       53.51      7.20 o 
   9   6   0     1207.62     1127.27     18.67 o 
  10   6   0       30.66       22.58      6.87 o 
  11   6   0        1.39        8.85      6.44 o 
  12   6   0        4.37       -3.69      9.22 o 
  -6   7   0      703.71      702.87     19.26 o 
  -5   7   0        5.82       -6.37      7.20 o 
  -4   7   0       20.16       11.45      6.52 o 
  -3   7   0       42.36       47.51      7.20 o 
  -2   7   0      109.76      139.81      6.03 o 
  -1   7   0      178.95      178.89      6.59 o 
   0   7   0      737.98      717.40     11.37 o 
   1   7   0       34.21       34.06      4.24 o 
   2   7   0       37.82       54.09      4.73 o 
   3   7   0        0.13       -0.12      3.99 o 
   4   7   0        0.23       -3.76      4.63 o 
   5   7   0      182.63      167.13      8.36 o 
   6   7   0        7.53       11.23      6.85 o 
   7   7   0        0.24       -4.82      5.69 o 
   8   7   0      419.05      396.14     10.18 o 
   9   7   0       39.02       58.58      9.07 o 
  10   7   0       74.19       78.25     15.21 o 
  11   7   0        6.42       17.73     10.24 o 
  12   7   0        4.26        9.95      8.45 o 
  -6   8   0       42.48       35.76     13.43 o 
  -5   8   0      138.40      131.79     11.14 o 
  -4   8   0      147.91      142.36      6.98 o 
  -3   8   0        3.46        4.73      5.50 o 
  -2   8   0        2.92        2.18      4.73 o 
  -1   8   0       28.79       22.99      5.79 o 
   0   8   0      251.38      257.38      8.49 o 
   1   8   0       26.88       26.46      5.11 o 
   2   8   0       65.03       60.74      5.66 o 
   3   8   0       24.31       12.45      6.67 o 
   4   8   0        4.28        0.63      7.53 o 
   5   8   0       32.49       36.37      7.62 o 
   6   8   0      103.82      109.78      8.43 o 
   7   8   0      162.06      168.08     11.53 o 
   8   8   0      202.43      222.58     17.30 o 
   9   8   0      501.43      473.96     31.35 o 
  10   8   0      183.75      230.97     15.32 o 
  11   8   0        0.79        0.43      9.02 o 
  -6   9   0        1.01        3.65      7.24 o 
  -5   9   0        7.92       14.74      7.88 o 
  -4   9   0       72.49       62.78      6.62 o 
  -3   9   0        7.89        8.57      5.82 o 
  -2   9   0      267.27      252.92      9.08 o 
  -1   9   0      873.71      857.49     13.23 o 
   0   9   0        0.00        5.74      5.45 o 
   1   9   0        7.08        0.05      5.07 o 
   2   9   0      181.84      158.56      8.13 o 
   3   9   0      616.93      588.87     14.59 o 
   4   9   0      185.64      182.10      7.47 o 
   5   9   0        1.19        3.38      7.15 o 
   6   9   0      207.07      194.52      9.21 o 
   7   9   0       33.73       19.50     12.42 o 
   8   9   0      546.23      589.72     14.20 o 
   9   9   0      161.85      177.78     11.60 o 
  10   9   0       17.54       31.52      8.19 o 
  11   9   0      132.23      164.13      9.99 o 
  -6  10   0        5.84      -10.17     16.91 o 
  -5  10   0       40.94       29.99      7.45 o 
  -4  10   0        7.57        7.49      7.64 o 
  -3  10   0       85.31       92.66      6.96 o 
  -2  10   0      132.03      124.35      7.60 o 
  -1  10   0        5.43        5.44      5.45 o 
   0  10   0      362.11      379.22     10.48 o 
   1  10   0       13.89       10.61      5.23 o 
   2  10   0       15.64       16.67      6.29 o 
   3  10   0        0.01        3.18      6.34 o 
   4  10   0      117.58      122.69      7.49 o 
   5  10   0      107.49       90.70      8.60 o 
   6  10   0       21.44       31.64      8.56 o 
   7  10   0       37.94       48.58      9.14 o 
   8  10   0      428.73      436.56     13.04 o 
   9  10   0        0.92       12.19      9.08 o 
  10  10   0       46.45       55.32     12.14 o 
  -5  11   0       10.50        6.83      8.47 o 
  -4  11   0        0.84       -2.77      7.74 o 
  -3  11   0       78.38       99.06      6.62 o 
  -2  11   0        4.10        0.64      5.81 o 
  -1  11   0      272.03      227.01      7.91 o 
   0  11   0      106.12       86.58      5.99 o 
   1  11   0        0.72       -0.78      5.14 o 
   2  11   0        0.00       -1.23      5.88 o 
   3  11   0      249.91      250.82     11.27 o 
   4  11   0      575.79      580.59     15.48 o 
   5  11   0       39.17       43.81      8.56 o 
   6  11   0        0.50        0.90      8.74 o 
   7  11   0        2.86       -0.41      9.74 o 
   8  11   0      111.05      111.88     17.21 o 
   9  11   0      189.51      165.05     15.06 o 
  -4  12   0        5.10        4.88      7.50 o 
  -3  12   0        4.93       14.06      8.80 o 
  -2  12   0      138.64      161.73      8.58 o 
  -1  12   0        0.97        8.20      5.31 o 
   0  12   0        9.03       10.83      5.43 o 
   1  12   0       17.85       13.20      6.79 o 
   2  12   0       26.49       25.24      6.93 o 
   3  12   0      117.88      110.99     17.67 o 
   4  12   0        1.91       23.19     10.41 o 
   5  12   0        0.48        1.34      9.39 o 
   6  12   0       14.18       10.95     15.52 o 
   7  12   0       23.38       31.98      7.95 o 
   8  12   0        7.40        2.77      9.84 o 
  -2  13   0       42.18       47.34      7.82 o 
  -1  13   0       70.54       70.73      5.10 o 
   0  13   0       15.98       14.32      6.16 o 
   1  13   0        3.45        7.14      5.33 o 
   2  13   0        1.44        8.59      8.11 o 
   5  13   0        1.47        0.84      8.15 o 
   6  13   0       21.94       13.19      7.00 o 
  -5 -13   1        1.60        2.10      7.71 o 
  -4 -13   1      129.60      131.55     14.45 o 
  -2 -13   1       56.34       38.73     11.68 o 
  -1 -13   1       13.50       23.64      5.92 o 
   0 -13   1        3.24       -0.55      4.63 o 
   1 -13   1       76.82       64.33      6.20 o 
  -7 -12   1        7.25        6.76     11.99 o 
  -6 -12   1       30.82       30.61      9.50 o 
  -5 -12   1       44.20       63.09      8.91 o 
  -4 -12   1       72.15       65.01     11.22 o 
  -3 -12   1        8.89       -1.40      7.16 o 
  -2 -12   1      107.02      109.25     16.19 o 
  -1 -12   1       21.01       22.42      6.02 o 
   0 -12   1       19.55       34.64      6.14 o 
   1 -12   1        2.01       14.94      5.73 o 
   2 -12   1        8.31        7.60      4.88 o 
   3 -12   1        1.17        3.63      6.49 o 
   4 -12   1        2.46        9.84      7.17 o 
  -9 -11   1      153.19      157.06     13.52 o 
  -8 -11   1      371.18      416.17     23.97 o 
  -7 -11   1       18.78       32.93      9.90 o 
  -6 -11   1        4.49       -8.43      8.43 o 
  -5 -11   1       38.01       54.23     10.34 o 
  -4 -11   1       14.12       17.42      8.47 o 
  -3 -11   1      203.31      189.10     10.21 o 
  -2 -11   1        0.76       -1.66      5.89 o 
  -1 -11   1        5.72        4.21      5.09 o 
   0 -11   1       16.29       10.71      5.06 o 
   1 -11   1        1.40        4.23      5.47 o 
   2 -11   1        1.53        1.64      6.12 o 
   3 -11   1        0.65       -6.73      6.73 o 
   4 -11   1        2.85       -0.53      7.75 o 
   5 -11   1        4.61        4.22      7.93 o 
 -10 -10   1        5.48        9.17      6.28 o 
  -9 -10   1      236.08      253.49     12.11 o 
  -8 -10   1      290.97      310.44     14.84 o 
  -7 -10   1      167.35      166.62     11.80 o 
  -6 -10   1       32.55       38.23      7.97 o 
  -5 -10   1      385.35      375.50     12.10 o 
  -4 -10   1       26.53       30.85      6.86 o 
  -3 -10   1        7.63        3.25      6.55 o 
  -2 -10   1      178.78      189.81     12.60 o 
  -1 -10   1      629.80      645.04     11.43 o 
   0 -10   1       17.04       18.86      5.23 o 
   1 -10   1        3.80       -4.01      6.17 o 
   2 -10   1       85.57       96.59      8.04 o 
   3 -10   1        0.53       -0.05      5.79 o 
   4 -10   1        0.55       -1.05      7.44 o 
   5 -10   1        4.25       -4.81      9.30 o 
   6 -10   1        5.76        5.70     11.83 o 
 -10  -9   1       43.15       38.55     15.98 o 
  -9  -9   1       19.15       33.04     10.78 o 
  -8  -9   1       73.76       88.46     11.58 o 
  -7  -9   1       74.77       82.51      8.64 o 
  -6  -9   1       72.73       64.90      8.01 o 
  -5  -9   1       20.10       23.50      7.50 o 
  -4  -9   1      151.90      165.81      7.23 o 
  -3  -9   1      105.94      100.36      6.11 o 
  -2  -9   1      350.76      353.36     18.35 o 
  -1  -9   1      541.80      567.62     10.08 o 
   0  -9   1       41.49       31.14      5.64 o 
   1  -9   1       80.55       86.57      6.32 o 
   2  -9   1       37.87       35.90      6.15 o 
   3  -9   1       36.33       22.13      6.01 o 
   4  -9   1        8.54        8.13      7.70 o 
   5  -9   1       56.11       52.69      9.36 o 
   6  -9   1        2.87       -8.08      8.08 o 
 -11  -8   1       10.68       18.77      9.68 o 
 -10  -8   1       68.53       81.39     12.28 o 
  -9  -8   1       90.01       93.75     20.59 o 
  -8  -8   1       98.30      113.66      9.68 o 
  -7  -8   1      222.20      209.89      9.78 o 
  -6  -8   1        2.42       13.19      6.81 o 
  -5  -8   1       11.78        8.07      7.02 o 
  -4  -8   1      173.67      168.28      7.29 o 
  -3  -8   1       31.36       31.97      9.67 o 
  -2  -8   1        2.64        2.02      4.87 o 
  -1  -8   1        0.02       -1.78      4.77 o 
   0  -8   1      344.93      363.21     10.77 o 
   1  -8   1      142.21      127.95      8.41 o 
   2  -8   1        3.21        0.05      4.68 o 
   3  -8   1       93.90       90.52      6.49 o 
   4  -8   1       70.75       52.98      5.98 o 
   5  -8   1       52.15       40.43      8.36 o 
   6  -8   1      107.19      114.83     11.47 o 
 -11  -7   1       33.16       34.73     14.45 o 
 -10  -7   1        4.76       14.02     10.98 o 
  -9  -7   1       22.99       36.92     10.94 o 
  -8  -7   1      145.27      146.58      7.97 o 
  -7  -7   1       34.75       39.90      5.76 o 
  -6  -7   1       33.45       37.91      8.41 o 
  -5  -7   1        9.44       14.46      7.67 o 
  -4  -7   1       46.33       50.07      6.77 o 
  -3  -7   1       35.68       33.71      5.19 o 
  -2  -7   1       49.94       53.20      4.69 o 
  -1  -7   1      244.80      253.49      7.28 o 
   0  -7   1      768.73      779.24     11.99 o 
   1  -7   1      198.97      188.54      6.83 o 
   2  -7   1      268.53      268.90      7.85 o 
   3  -7   1       12.17        5.21      7.25 o 
   4  -7   1      447.01      468.26     11.99 o 
   5  -7   1      306.34      291.87     12.64 o 
   6  -7   1      209.57      198.19     31.66 o 
 -12  -6   1        0.62        3.69      8.91 o 
 -11  -6   1       14.05       14.53      6.70 o 
 -10  -6   1        3.57        2.66      6.86 o 
  -9  -6   1       70.59       52.18      8.51 o 
  -8  -6   1      189.41      191.74      8.85 o 
  -7  -6   1      105.83      107.83      6.81 o 
  -6  -6   1        0.23        1.66      6.23 o 
  -5  -6   1      475.81      437.37     19.09 o 
  -4  -6   1        0.05       -1.52      4.38 o 
  -3  -6   1       97.45       94.18      5.49 o 
  -2  -6   1      271.14      279.08      7.02 o 
  -1  -6   1       27.99       26.96      3.99 o 
   0  -6   1      111.17      117.20      5.68 o 
   1  -6   1       28.09       22.11      4.58 o 
   2  -6   1       51.12       50.03      4.93 o 
   3  -6   1       35.43       34.17      5.63 o 
   4  -6   1        5.59        2.97      6.69 o 
   5  -6   1      157.74      150.63      9.99 o 
   6  -6   1      103.01      116.80     17.83 o 
 -12  -5   1       92.67       92.23      6.00 o 
 -11  -5   1        7.62        0.91      6.04 o 
 -10  -5   1      380.20      349.92      9.68 o 
  -9  -5   1      221.57      201.92      7.71 o 
  -8  -5   1      350.68      315.49     10.47 o 
  -7  -5   1        6.00       10.05      7.40 o 
  -6  -5   1      143.89      155.21      7.05 o 
  -5  -5   1       69.34       69.69      6.04 o 
  -4  -5   1      149.20      188.07      6.11 o 
  -3  -5   1      180.63      169.69      5.09 o 
  -2  -5   1        4.47        6.04      3.24 o 
  -1  -5   1      233.60      224.39      5.78 o 
   0  -5   1      288.10      260.62      6.37 o 
   1  -5   1        3.72       -0.50      3.15 o 
   2  -5   1      595.50      615.29     11.46 o 
   3  -5   1        1.92       -1.57      5.01 o 
   4  -5   1        3.68        2.09      5.45 o 
   5  -5   1      546.68      598.03     19.67 o 
 -12  -4   1       24.52       17.95      5.20 o 
 -11  -4   1       14.65       11.65      6.43 o 
 -10  -4   1        0.04        1.02      6.42 o 
  -9  -4   1      174.83      153.14      9.01 o 
  -8  -4   1        0.09       -2.26      5.11 o 
  -7  -4   1        8.57       10.91      5.15 o 
  -6  -4   1        7.81        0.83      4.66 o 
  -5  -4   1      690.18      677.34     11.47 o 
  -4  -4   1       96.15      102.35      4.18 o 
  -3  -4   1      549.10      538.24      7.30 o 
  -2  -4   1        8.28        7.65      3.26 o 
  -1  -4   1     3682.56     3725.61     29.78 o 
   0  -4   1      606.56      669.35      8.84 o 
   1  -4   1     1207.44     1271.43     17.23 o 
   2  -4   1       74.55       74.12      3.87 o 
   3  -4   1      154.04      186.31      6.56 o 
   4  -4   1       82.53       87.90      5.51 o 
   5  -4   1       53.44       70.09      7.85 o 
 -12  -3   1       16.70       20.29      5.26 o 
 -11  -3   1        0.00       12.61      6.88 o 
 -10  -3   1        4.76       14.63      5.58 o 
  -9  -3   1       10.64       14.39      5.87 o 
  -8  -3   1      654.81      614.13     14.27 o 
  -7  -3   1        0.12        4.89      4.67 o 
  -6  -3   1       53.17       72.42      5.32 o 
  -5  -3   1       62.19       74.10      4.97 o 
  -4  -3   1        0.17        3.12      3.12 o 
  -3  -3   1        8.03       11.05      3.05 o 
  -2  -3   1     1375.32     1358.95     11.63 o 
  -1  -3   1     2603.52     2613.60     22.62 o 
   0  -3   1      951.85      953.58     10.59 o 
   1  -3   1     1181.41     1220.82     14.26 o 
   2  -3   1     2221.99     2273.35     21.47 o 
   3  -3   1      149.81      172.01      5.59 o 
   4  -3   1      425.92      441.54      9.28 o 
   5  -3   1      220.24      238.43      9.01 o 
   6  -3   1       46.66       44.66      7.90 o 
   7  -3   1      208.14      201.63     25.51 o 
 -12  -2   1        0.07        0.77      4.94 o 
 -11  -2   1       33.34       43.90      7.76 o 
 -10  -2   1       15.02       17.41      7.22 o 
  -9  -2   1      141.64      134.17      7.96 o 
  -8  -2   1       18.31       14.36      5.71 o 
  -7  -2   1      315.25      322.90      9.86 o 
  -6  -2   1        7.88        8.05      4.43 o 
  -5  -2   1     1458.91     1526.30     17.16 o 
  -4  -2   1      421.56      472.60      8.09 o 
  -3  -2   1      886.05      870.84      9.62 o 
  -2  -2   1      915.31      825.69      8.41 o 
  -1  -2   1      411.71      457.19      6.16 o 
   0  -2   1    31889.24    30070.92    229.86 o 
   1  -2   1     3237.26     3211.15     28.80 o 
   2  -2   1      922.68      871.40     11.21 o 
   3  -2   1       89.45       90.11      5.79 o 
   4  -2   1       79.32       78.87      4.67 o 
   5  -2   1       38.71       43.64      4.27 o 
   6  -2   1        1.47       -4.64      5.11 o 
   7  -2   1        3.04       -2.49      7.34 o 
   8  -2   1      240.31      277.55     30.43 o 
   9  -2   1       11.03       -3.53     11.35 o 
  10  -2   1        9.23       -8.61     14.14 o 
  11  -2   1       34.38       32.58     14.45 o 
  12  -2   1      121.61      115.88     13.83 o 
 -12  -1   1        0.64        0.69     19.36 o 
 -11  -1   1        0.94        5.91      6.61 o 
 -10  -1   1       34.45       29.79      7.21 o 
  -9  -1   1       76.57       88.13      8.03 o 
  -8  -1   1       67.99       64.52      6.20 o 
  -7  -1   1      156.99      152.84      7.25 o 
  -6  -1   1     1443.83     1484.14     17.50 o 
  -5  -1   1      352.98      381.29     10.43 o 
  -4  -1   1        5.42        6.53      2.88 o 
  -3  -1   1      600.84      597.36      7.42 o 
  -2  -1   1     7647.78     6838.31     48.41 o 
  -1  -1   1      682.78      649.30      6.50 o 
   0  -1   1       56.27       53.54      2.79 o 
   1  -1   1       45.60       52.80      3.04 o 
   2  -1   1       76.36       74.18      3.46 o 
   3  -1   1        7.22       12.80      3.11 o 
   4  -1   1      388.24      387.92      8.41 o 
   5  -1   1     1080.05     1117.35     17.06 o 
   6  -1   1        2.19        0.39      5.08 o 
   7  -1   1        7.63       -5.68      5.68 o 
   8  -1   1      134.69      137.18      8.33 o 
   9  -1   1      447.44      423.47     15.35 o 
  10  -1   1      305.39      296.08     44.26 o 
  11  -1   1        2.45        0.16     21.05 o 
  12  -1   1        7.65        5.84     11.37 o 
 -12   0   1       25.76       28.81      8.92 o 
 -11   0   1        3.21       12.13     10.19 o 
 -10   0   1      216.28      152.49     15.37 o 
  -9   0   1        5.39       -0.40      5.97 o 
  -8   0   1      120.23      109.39      7.66 o 
  -7   0   1      101.17      119.73      6.34 o 
  -6   0   1      199.09      211.70      7.14 o 
  -5   0   1     3827.30     3969.78     30.78 o 
  -4   0   1        5.98       13.03      2.60 o 
  -3   0   1       97.50       82.69      3.08 o 
  -2   0   1     4027.00     3816.81     27.97 o 
  -1   0   1       73.50       65.36      2.49 o 
   0   0   1       90.98       83.75      1.84 o 
   1   0   1      187.09      178.57      3.64 o 
   2   0   1     1331.36     1215.32     11.70 o 
   3   0   1     4221.89     3984.21     32.96 o 
   4   0   1     3145.75     3102.07     26.20 o 
   5   0   1      508.99      564.26     10.17 o 
   6   0   1     1016.55     1124.84     15.89 o 
   7   0   1      536.10      548.78     19.90 o 
   8   0   1      390.35      390.16     18.04 o 
   9   0   1        3.35       17.74      5.83 o 
  10   0   1        4.87       14.85      6.01 o 
  11   0   1        0.31        8.83     10.12 o 
  12   0   1        2.98        6.37      9.08 o 
 -12   1   1        4.70        7.46      7.90 o 
 -11   1   1       16.08       -0.66      9.82 o 
 -10   1   1      197.93      205.59     17.52 o 
  -9   1   1      181.24      151.93      8.46 o 
  -8   1   1      309.79      286.25     27.51 o 
  -7   1   1      174.13      212.54     11.02 o 
  -6   1   1       43.28       70.52      5.61 o 
  -5   1   1     2780.53     3091.61     29.54 o 
  -4   1   1     1851.26     1868.64     16.63 o 
  -3   1   1     3655.26     3475.15     29.77 o 
  -2   1   1       36.39       33.76      3.12 o 
  -1   1   1     1275.32     1152.27     11.62 o 
   0   1   1      349.50      306.33      4.02 o 
   1   1   1     1991.85     1846.03     13.71 o 
   2   1   1       34.92       40.04      2.88 o 
   3   1   1      843.16      770.26      9.55 o 
   4   1   1     1574.67     1547.80     13.53 o 
   5   1   1      545.86      529.06      8.12 o 
   6   1   1       55.95       68.43      4.88 o 
   7   1   1       40.30       41.54      5.20 o 
   8   1   1      237.60      240.45      9.68 o 
   9   1   1       26.66       19.13      6.11 o 
  10   1   1       41.61       36.58      8.43 o 
  11   1   1       17.36       16.90      6.56 o 
  12   1   1       29.98       23.48      9.72 o 
  13   1   1       58.98       58.40     10.76 o 
 -12   2   1        3.94       -4.36      7.38 o 
 -11   2   1       27.87       25.56     10.02 o 
 -10   2   1       65.62       75.80     12.38 o 
  -9   2   1        6.52        5.15     10.68 o 
  -8   2   1       43.90       45.89      8.15 o 
  -7   2   1       42.99       53.97      9.90 o 
  -6   2   1      163.04      162.78     10.38 o 
  -5   2   1      143.27      156.79      8.64 o 
  -4   2   1       41.99       66.28      3.84 o 
  -3   2   1        7.34        4.94      3.42 o 
  -2   2   1      426.07      392.04      8.57 o 
  -1   2   1     3507.75     3196.74     28.85 o 
   0   2   1     1595.37     1485.88     14.49 o 
   1   2   1      546.14      519.75      6.07 o 
   2   2   1     8685.78     8137.08     57.15 o 
   3   2   1      150.74      171.69      5.29 o 
   4   2   1      791.70      873.64     11.06 o 
   5   2   1      941.10      931.46     11.48 o 
   6   2   1       67.94       89.44      5.37 o 
   7   2   1       19.05       19.52      4.67 o 
   8   2   1      637.17      631.57     14.42 o 
   9   2   1       45.89       55.07      5.88 o 
  10   2   1       20.09       19.52      6.95 o 
  11   2   1       26.94       19.39      7.03 o 
  12   2   1       70.17       66.47      6.65 o 
  13   2   1       24.30       24.23      7.16 o 
 -11   3   1       10.58        4.92     13.52 o 
 -10   3   1        7.67       14.80     10.90 o 
  -9   3   1      255.19      215.33     15.64 o 
  -8   3   1       33.50       47.10     13.51 o 
  -7   3   1      235.48      249.18     13.43 o 
  -6   3   1        1.69        4.26      6.60 o 
  -5   3   1       14.37       26.19      5.59 o 
  -4   3   1        8.69       11.62      4.88 o 
  -3   3   1      129.38      142.14      6.17 o 
  -2   3   1     1769.47     1738.74     17.44 o 
  -1   3   1     1981.19     1894.70     19.36 o 
   0   3   1     1000.25      942.55     11.70 o 
   1   3   1      300.14      309.74      5.70 o 
   2   3   1      114.26      115.70      3.71 o 
   3   3   1      588.47      556.39      6.88 o 
   4   3   1        2.42       -2.24      3.49 o 
   5   3   1        2.78        0.68      3.20 o 
   6   3   1        3.28       -0.55      4.25 o 
   7   3   1      211.55      214.56      9.50 o 
   8   3   1      294.08      319.67     16.32 o 
   9   3   1        0.10       -5.51      5.51 o 
  10   3   1       16.23       22.05      6.01 o 
  11   3   1        6.29       19.62      9.21 o 
  12   3   1       65.80       60.87      6.11 o 
  13   3   1       94.46       94.58      8.44 o 
 -10   4   1        0.28      -10.76     14.75 o 
  -9   4   1       22.32       17.83     16.91 o 
  -8   4   1       16.79       19.36     17.21 o 
  -7   4   1      579.89      555.47     22.22 o 
  -6   4   1      142.77      133.53     12.79 o 
  -5   4   1       98.26       94.48      7.20 o 
  -4   4   1       36.71       36.07      5.20 o 
  -3   4   1      104.51      118.26      5.26 o 
  -2   4   1      343.94      330.40      8.49 o 
  -1   4   1      668.36      657.44     10.11 o 
   0   4   1     2698.79     2623.64     25.82 o 
   1   4   1      278.20      257.89      7.53 o 
   2   4   1       67.86       57.03      3.79 o 
   3   4   1       68.81       70.61      3.30 o 
   4   4   1        0.19        2.33      3.16 o 
   5   4   1      143.79      163.99      5.31 o 
   6   4   1      194.35      203.63      6.15 o 
   7   4   1        6.18        8.35      4.72 o 
   8   4   1      757.52      742.83     17.41 o 
   9   4   1      643.23      549.82     10.48 o 
  10   4   1        0.39       -2.42      5.82 o 
  11   4   1       59.88       70.62      9.06 o 
  12   4   1      100.56      105.19     13.44 o 
  13   4   1       21.55       20.07      6.91 o 
  -7   5   1        0.00        4.92     14.14 o 
  -6   5   1      760.91      784.14     25.47 o 
  -5   5   1        4.72       16.68      5.86 o 
  -4   5   1      139.20      141.74      8.88 o 
  -3   5   1      897.82      911.60     11.76 o 
  -2   5   1     2126.38     2127.69     19.47 o 
  -1   5   1       10.99        9.79      3.67 o 
   0   5   1     1429.50     1428.12     14.91 o 
   1   5   1        1.62       -3.08      3.70 o 
   2   5   1     1303.96     1360.22     13.88 o 
   3   5   1        2.71        2.94      3.52 o 
   4   5   1       76.33       87.11      4.53 o 
   5   5   1     1832.01     1789.57     18.56 o 
   6   5   1      182.47      195.31      6.44 o 
   7   5   1      150.36      157.47      7.77 o 
   8   5   1      108.05       98.91      8.13 o 
   9   5   1       10.32       26.80      6.21 o 
  10   5   1      872.46      828.15     14.87 o 
  11   5   1        0.45        0.57      6.04 o 
  12   5   1        5.51        4.68      5.77 o 
  -7   6   1       11.00       19.36     15.37 o 
  -6   6   1      183.37      170.54     18.29 o 
  -5   6   1     1021.46      971.07     17.32 o 
  -4   6   1       26.52       32.86      6.07 o 
  -3   6   1       48.79       42.10      4.88 o 
  -2   6   1      187.13      185.28      5.92 o 
  -1   6   1      922.87     1016.58     13.07 o 
   0   6   1        9.58       -3.13      3.65 o 
   1   6   1      187.23      225.70      7.58 o 
   2   6   1      170.41      163.26      5.99 o 
   3   6   1       57.51       60.62      5.82 o 
   4   6   1       15.65        8.25      4.69 o 
   5   6   1        3.07       -2.58      4.72 o 
   6   6   1       11.13       11.89      5.56 o 
   7   6   1      329.19      310.92     16.22 o 
   8   6   1      190.90      196.52     12.19 o 
   9   6   1      375.90      341.81     12.44 o 
  10   6   1       21.60       21.97      6.52 o 
  11   6   1        6.92       14.16      8.26 o 
  12   6   1        0.07        3.60      5.47 o 
  -7   7   1       25.75       24.59     15.68 o 
  -6   7   1      159.63      149.08     11.29 o 
  -5   7   1      243.09      228.60      8.66 o 
  -4   7   1      275.18      241.76     13.29 o 
  -3   7   1      130.82      104.30      7.11 o 
  -2   7   1      229.18      222.60      8.65 o 
  -1   7   1      154.36      161.89      5.78 o 
   0   7   1     1320.13     1351.48     19.59 o 
   1   7   1       47.00       45.70      4.64 o 
   2   7   1        9.22        8.09      4.00 o 
   3   7   1       44.39       36.13      5.58 o 
   4   7   1       19.60       28.02      8.02 o 
   5   7   1       70.97       85.73      6.94 o 
   6   7   1      500.14      480.64     14.50 o 
   7   7   1      332.44      320.58     11.65 o 
   8   7   1      537.61      527.27     12.29 o 
   9   7   1      119.20      122.72     15.75 o 
  10   7   1        0.01        0.20     10.24 o 
  11   7   1       42.52       44.71     14.81 o 
  12   7   1       24.44       24.07      6.46 o 
  -7   8   1       28.76       37.81     15.68 o 
  -6   8   1       63.56       50.44      9.64 o 
  -5   8   1      131.55      119.70      9.74 o 
  -4   8   1       19.71       11.05      5.99 o 
  -3   8   1       39.43       39.13      5.58 o 
  -2   8   1       46.71       41.34      5.36 o 
  -1   8   1       11.09        7.68      6.78 o 
   0   8   1      207.97      186.48      7.46 o 
   1   8   1      175.70      164.64      6.50 o 
   2   8   1      119.08      134.01      6.30 o 
   3   8   1        2.65       12.36      5.48 o 
   4   8   1       42.63       48.55      6.79 o 
   5   8   1      624.78      658.98     15.93 o 
   6   8   1      180.77      182.31      8.26 o 
   7   8   1      358.05      355.83     15.75 o 
   8   8   1      129.69      118.45     14.95 o 
   9   8   1       81.31      102.66     20.59 o 
  10   8   1        0.48       -0.07     11.63 o 
  11   8   1       20.59       21.67     10.10 o 
  -7   9   1       27.56       15.68     12.91 o 
  -6   9   1       93.39       75.29      9.56 o 
  -5   9   1      122.60       99.61      9.39 o 
  -4   9   1      162.31      176.41     10.61 o 
  -3   9   1       17.51       10.38      5.82 o 
  -2   9   1       53.65       49.75      5.50 o 
  -1   9   1       18.96        9.58      5.30 o 
   0   9   1        0.40       -1.94      5.11 o 
   1   9   1      145.66      147.28      6.72 o 
   2   9   1      168.98      167.07      7.53 o 
   3   9   1       75.37       91.07      6.68 o 
   4   9   1      526.79      492.89     10.64 o 
   5   9   1      138.80      133.33      8.64 o 
   6   9   1        0.45       -2.86      6.79 o 
   7   9   1      152.19      149.14     14.20 o 
   8   9   1       94.13       86.55      9.54 o 
   9   9   1       57.61       61.61     10.36 o 
  10   9   1        9.93       22.52      8.50 o 
  11   9   1       62.43       58.44      7.20 o 
  -6  10   1        0.20        3.38     12.91 o 
  -5  10   1        1.03        2.84      7.43 o 
  -4  10   1       16.64       14.75      7.70 o 
  -3  10   1       97.90       97.14     11.87 o 
  -2  10   1       96.36      116.22      7.51 o 
  -1  10   1       46.94       18.52      5.71 o 
   0  10   1      162.06      145.32      6.65 o 
   1  10   1        3.60        4.22      5.14 o 
   2  10   1      228.59      208.83      8.98 o 
   3  10   1      358.46      351.03     11.96 o 
   4  10   1        1.49        7.11      5.42 o 
   5  10   1        3.77        1.83      7.43 o 
   6  10   1       14.36       14.55      7.59 o 
   7  10   1      226.07      261.80     11.01 o 
   8  10   1        0.64        1.89      6.75 o 
   9  10   1       75.90       92.37      9.34 o 
  10  10   1      295.61      325.61     11.06 o 
  -6  11   1       67.04       34.12     10.14 o 
  -5  11   1       14.62       25.88      9.00 o 
  -4  11   1        4.20       -2.22      7.97 o 
  -3  11   1        2.83        4.41      5.41 o 
  -2  11   1       40.76       45.36      6.23 o 
  -1  11   1       69.02       81.13      6.46 o 
   0  11   1       27.00       27.67      5.30 o 
   1  11   1       53.63       40.76      5.56 o 
   2  11   1       19.71       21.63      7.84 o 
   3  11   1       20.30        7.52      6.84 o 
   4  11   1       41.81       22.35     15.04 o 
   5  11   1      196.71      186.08     10.60 o 
   6  11   1        0.09        3.50      6.66 o 
   7  11   1      309.60      308.39     17.92 o 
   8  11   1       20.59        7.83     10.76 o 
   9  11   1        0.02       -6.78      8.76 o 
  -4  12   1       75.19       80.18     13.37 o 
  -3  12   1        3.69       11.76      7.45 o 
  -2  12   1       61.56       58.26      5.85 o 
  -1  12   1       78.52       87.58      7.04 o 
   0  12   1        2.97       -5.45      5.45 o 
   1  12   1       38.58       33.86      6.38 o 
   2  12   1        0.14        3.80      7.76 o 
   3  12   1       59.34       51.43     10.30 o 
   4  12   1      132.38      167.51     17.52 o 
   5  12   1       73.81       64.52     12.28 o 
   6  12   1        4.21       10.76     10.31 o 
   7  12   1        0.19       -1.31      7.89 o 
   8  12   1       16.94       17.83     11.37 o 
  -2  13   1        6.24       12.36      5.76 o 
  -1  13   1        7.70        0.01      4.64 o 
   0  13   1       44.93       46.18      5.65 o 
   1  13   1        0.31        4.07      5.52 o 
   2  13   1       21.01       28.09      5.84 o 
   3  13   1        7.47       -3.07     11.68 o 
   5  13   1        5.83        3.07     12.29 o 
   6  13   1        1.19        4.30      7.35 o 
  -3 -13   2       20.75       52.87     12.29 o 
  -2 -13   2       43.09       20.90      9.84 o 
  -1 -13   2        3.36        3.69      8.61 o 
   0 -13   2       12.90       15.24      4.30 o 
  -7 -12   2       14.29       24.90     10.45 o 
  -6 -12   2        0.55       11.03      7.99 o 
  -5 -12   2       45.21       35.57     12.45 o 
  -4 -12   2        7.49        7.15      9.30 o 
  -3 -12   2        7.36       26.57     12.14 o 
  -2 -12   2        1.47       -0.06      6.17 o 
  -1 -12   2      100.97      103.19      6.74 o 
   0 -12   2       51.04       55.35      6.11 o 
   1 -12   2        0.82        0.25      5.24 o 
   2 -12   2       72.35       86.40      7.86 o 
   3 -12   2        1.31       -6.30      7.39 o 
  -8 -11   2       46.01       55.33     13.22 o 
  -7 -11   2       12.40        6.32      8.40 o 
  -6 -11   2        1.09        2.89      8.24 o 
  -5 -11   2        0.06        5.90      8.95 o 
  -4 -11   2        5.49       17.18     10.93 o 
  -3 -11   2       62.41       66.66     16.05 o 
  -2 -11   2       11.05       -5.03      5.80 o 
  -1 -11   2       28.90       20.78      5.23 o 
   0 -11   2        4.08        4.72      5.64 o 
   1 -11   2       63.55       68.23      7.42 o 
   2 -11   2       78.63       73.96     11.27 o 
   3 -11   2        0.15       -6.74     11.09 o 
   4 -11   2       21.89       41.40      9.67 o 
   5 -11   2       25.33       44.35      8.03 o 
  -9 -10   2       29.54       36.95      8.15 o 
  -8 -10   2      208.52      206.09     12.16 o 
  -7 -10   2        0.12        0.27      7.60 o 
  -6 -10   2        5.11        2.13      7.72 o 
  -5 -10   2        0.19       -0.53      9.50 o 
  -4 -10   2      324.03      309.96     15.70 o 
  -3 -10   2       59.69       63.90      7.24 o 
  -2 -10   2      189.85      182.85      7.70 o 
  -1 -10   2        0.34       -3.82      5.08 o 
   0 -10   2        1.74       -1.25      4.81 o 
   1 -10   2      537.04      546.75     13.63 o 
   2 -10   2        9.00        9.25      6.13 o 
   3 -10   2        6.81       11.13      5.91 o 
   4 -10   2        2.21       -1.39      7.24 o 
   5 -10   2        1.01        3.31     16.91 o 
   6 -10   2       24.41       21.99      8.57 o 
 -10  -9   2       56.84       75.75      8.56 o 
  -9  -9   2        4.40        9.62      9.43 o 
  -8  -9   2        0.54       15.44     11.14 o 
  -7  -9   2       20.04       23.37      7.63 o 
  -6  -9   2      183.94      186.86     10.33 o 
  -5  -9   2      231.24      202.05     10.68 o 
  -4  -9   2       81.04       79.29      6.34 o 
  -3  -9   2       99.20      101.69      7.56 o 
  -2  -9   2       79.42       72.80      6.60 o 
  -1  -9   2        0.26        1.97      4.70 o 
   0  -9   2       34.62       33.38      5.41 o 
   1  -9   2       49.73       58.82      5.75 o 
   2  -9   2      197.73      174.94     10.16 o 
   3  -9   2       12.80       17.99      6.04 o 
   4  -9   2      389.53      429.10     11.28 o 
   5  -9   2      153.91      121.09     10.87 o 
   6  -9   2        0.02       -5.32      9.99 o 
 -10  -8   2       15.69       21.29      9.63 o 
  -9  -8   2       33.71       48.50     11.81 o 
  -8  -8   2      225.78      215.41      9.17 o 
  -7  -8   2       58.42       62.59     10.91 o 
  -6  -8   2      271.44      248.36     10.67 o 
  -5  -8   2        0.01       -2.56      7.71 o 
  -4  -8   2       31.95       40.47      5.56 o 
  -3  -8   2       57.40       63.39      5.69 o 
  -2  -8   2      156.47      163.50      5.63 o 
  -1  -8   2      144.23      152.81      7.79 o 
   0  -8   2       92.46      107.72      8.63 o 
   1  -8   2      308.08      357.25      9.97 o 
   2  -8   2       78.39       67.42      5.71 o 
   3  -8   2       87.97       86.30      6.51 o 
   4  -8   2       10.69       -0.60      5.27 o 
   5  -8   2       58.60       54.41      8.28 o 
   6  -8   2       65.39       47.21     14.46 o 
 -10  -7   2      133.48      143.85     19.06 o 
  -9  -7   2      307.72      298.09     29.28 o 
  -8  -7   2        1.74       20.30      9.67 o 
  -7  -7   2       17.21       19.02      7.78 o 
  -6  -7   2       96.34       94.47      8.11 o 
  -5  -7   2      108.13       99.14      9.95 o 
  -4  -7   2       96.89       92.44     10.78 o 
  -3  -7   2        9.27       -3.42      5.08 o 
  -2  -7   2       76.84       82.62      5.25 o 
  -1  -7   2        0.50        3.41      4.28 o 
   0  -7   2      102.96       98.86      5.62 o 
   1  -7   2      229.11      225.75      8.33 o 
   2  -7   2      751.61      735.55     16.14 o 
   3  -7   2       78.92       90.56      6.39 o 
   4  -7   2       67.90       69.63      5.88 o 
   5  -7   2      202.62      199.70     10.71 o 
   6  -7   2       51.72       68.75     10.09 o 
 -11  -6   2       10.49       15.98      8.48 o 
 -10  -6   2        4.81       11.04      7.82 o 
  -9  -6   2       49.93       51.68      9.35 o 
  -8  -6   2      444.20      411.03     15.10 o 
  -7  -6   2       16.68       20.33      5.79 o 
  -6  -6   2        3.45        2.42      5.49 o 
  -5  -6   2        7.89        1.89      7.13 o 
  -4  -6   2       47.55       60.18      6.38 o 
  -3  -6   2      932.58      945.12     16.43 o 
  -2  -6   2        0.21       -0.74      3.95 o 
  -1  -6   2      179.32      175.76      7.80 o 
   0  -6   2     2916.20     3048.06     31.19 o 
   1  -6   2      559.80      578.73     10.26 o 
   2  -6   2       73.18       77.25      5.46 o 
   3  -6   2       26.65       22.71      5.71 o 
   4  -6   2       17.19       24.18      6.14 o 
   5  -6   2      158.56      152.60     12.93 o 
   6  -6   2       53.78       74.80     12.43 o 
 -12  -5   2       16.19       17.08      5.51 o 
 -11  -5   2        1.31       -3.93      5.66 o 
 -10  -5   2        9.32        1.44      6.54 o 
  -9  -5   2      337.22      306.12     12.46 o 
  -8  -5   2      139.83      144.43      9.10 o 
  -7  -5   2      247.70      252.90     14.96 o 
  -6  -5   2       96.47       78.87      6.90 o 
  -5  -5   2        4.38        0.82      4.85 o 
  -4  -5   2       41.62       37.67      4.59 o 
  -3  -5   2      698.68      759.96     10.15 o 
  -2  -5   2       25.13       12.88      3.92 o 
  -1  -5   2      955.75     1035.46     12.25 o 
   0  -5   2      252.60      243.17      7.76 o 
   1  -5   2     1447.33     1555.38     16.56 o 
   2  -5   2     1104.99     1116.26     13.15 o 
   3  -5   2       55.81       54.56      5.86 o 
   4  -5   2      480.48      501.17     13.49 o 
   5  -5   2      367.81      446.14     26.70 o 
 -12  -4   2       24.98       24.26      4.91 o 
 -11  -4   2       27.01       26.65      6.38 o 
 -10  -4   2        3.80       -3.02      5.89 o 
  -9  -4   2      178.72      173.61     12.72 o 
  -8  -4   2       39.31       43.81      5.34 o 
  -7  -4   2      228.09      235.26      9.76 o 
  -6  -4   2      171.17      178.42      7.89 o 
  -5  -4   2        0.07        1.28      3.97 o 
  -4  -4   2     1101.07     1088.00     12.70 o 
  -3  -4   2       79.23       96.73      4.18 o 
  -2  -4   2      318.26      346.56      6.98 o 
  -1  -4   2        3.57        6.34      3.79 o 
   0  -4   2     2246.50     2370.96     21.13 o 
   1  -4   2     3262.31     3339.17     27.85 o 
   2  -4   2      234.56      244.28      7.28 o 
   3  -4   2      835.83      881.43     13.17 o 
   4  -4   2       10.64       12.25      6.67 o 
   5  -4   2        9.12       13.65      5.80 o 
   6  -4   2      231.83      242.82     19.06 o 
 -12  -3   2       11.67        8.62      5.10 o 
 -11  -3   2       38.25       36.40      7.05 o 
 -10  -3   2        6.40        7.94      5.71 o 
  -9  -3   2        5.70       -0.59      5.16 o 
  -8  -3   2      198.63      186.43      7.58 o 
  -7  -3   2       15.25       22.16      4.91 o 
  -6  -3   2      878.61      909.91     13.39 o 
  -5  -3   2        0.38        1.08      3.64 o 
  -4  -3   2       17.16       18.27      3.65 o 
  -3  -3   2      999.42     1047.20      9.63 o 
  -2  -3   2      527.39      534.74      7.12 o 
  -1  -3   2     2124.73     2227.28     19.31 o 
   0  -3   2     4693.06     4869.23     43.27 o 
   1  -3   2     1501.26     1504.53     14.47 o 
   2  -3   2     1581.48     1569.87     15.10 o 
   3  -3   2       26.71       22.68      3.52 o 
   4  -3   2      770.47      783.23     12.51 o 
   5  -3   2       65.30       80.23      6.45 o 
   6  -3   2       24.69       35.35      8.00 o 
   7  -3   2       20.63        8.61     16.91 o 
 -12  -2   2       34.39       32.98      5.02 o 
 -11  -2   2        3.25        3.66      6.04 o 
 -10  -2   2       29.72       31.83      9.80 o 
  -9  -2   2        3.43        5.91      5.94 o 
  -8  -2   2       49.23       38.88      6.01 o 
  -7  -2   2        7.56        7.39      4.78 o 
  -6  -2   2       35.53       29.52      4.95 o 
  -5  -2   2      667.15      670.83     13.71 o 
  -4  -2   2       42.27       35.10      4.00 o 
  -3  -2   2        2.04        3.25      3.04 o 
  -2  -2   2      189.84      205.73      5.15 o 
  -1  -2   2     1340.16     1352.74     12.38 o 
   0  -2   2       97.65      110.80      4.07 o 
   1  -2   2      128.30      121.62      4.94 o 
   2  -2   2     2544.45     2471.82     20.91 o 
   3  -2   2       81.93      110.29      4.56 o 
   4  -2   2     1807.91     1875.91     17.43 o 
   5  -2   2       21.20       14.56      3.92 o 
   6  -2   2      114.68      104.42      8.18 o 
   7  -2   2        0.02       -5.74      8.62 o 
   8  -2   2       17.69       14.82      9.63 o 
   9  -2   2       51.44       61.78     16.60 o 
  10  -2   2        3.21       -4.30     15.06 o 
  11  -2   2       20.00       -9.22     13.52 o 
  12  -2   2        0.53        7.99     10.76 o 
 -12  -1   2       54.11       56.66      7.01 o 
 -11  -1   2        1.25        1.02      6.43 o 
 -10  -1   2      241.21      177.32     16.02 o 
  -9  -1   2       12.65       25.66      5.90 o 
  -8  -1   2        8.31       20.10      5.79 o 
  -7  -1   2        8.91        3.37      4.46 o 
  -6  -1   2        6.31        3.54      4.41 o 
  -5  -1   2      987.81     1130.77     13.25 o 
  -4  -1   2     1134.59     1168.68     12.70 o 
  -3  -1   2      683.65      675.01      8.52 o 
  -2  -1   2        1.91        5.46      2.56 o 
  -1  -1   2      570.54      545.78      6.23 o 
   0  -1   2    12865.38    12341.68     99.53 o 
   1  -1   2     1447.04     1379.27     15.38 o 
   2  -1   2      731.95      684.49      8.52 o 
   3  -1   2      411.25      383.30      7.00 o 
   4  -1   2       24.80       23.42      3.00 o 
   5  -1   2      570.20      610.08     11.02 o 
   6  -1   2       59.49       66.30      5.25 o 
   7  -1   2       95.28       93.04      8.46 o 
   8  -1   2       75.25       88.70     10.76 o 
   9  -1   2        9.70        5.38      9.42 o 
  10  -1   2        8.66       19.36     14.45 o 
  11  -1   2      135.43      114.65     17.52 o 
  12  -1   2        6.37        3.07     11.68 o 
 -12   0   2       40.16       22.95     12.45 o 
 -11   0   2       66.66       46.10     14.49 o 
 -10   0   2       23.57       20.26     10.28 o 
  -9   0   2        2.93        1.32      6.42 o 
  -8   0   2      303.83      310.84      8.80 o 
  -7   0   2       69.58       67.60      5.53 o 
  -6   0   2      538.10      567.29     11.17 o 
  -5   0   2      179.23      183.89      5.92 o 
  -4   0   2       61.42       71.55      4.19 o 
  -3   0   2     1235.00     1175.69     15.37 o 
  -2   0   2       14.82        9.72      3.27 o 
  -1   0   2      126.46      138.07      3.14 o 
   0   0   2      350.71      317.22      4.49 o 
   1   0   2     4156.80     3786.50     29.35 o 
   2   0   2     5585.59     5096.91     40.34 o 
   3   0   2       97.74      105.18      5.96 o 
   4   0   2      251.81      238.77      6.42 o 
   5   0   2       20.46       23.61      3.47 o 
   6   0   2      228.66      243.98      6.81 o 
   7   0   2        8.19        7.65      5.99 o 
   8   0   2       48.50       70.19      9.89 o 
   9   0   2      356.16      298.64     14.80 o 
  10   0   2       29.73       30.96      6.97 o 
  11   0   2        0.18        9.23     10.41 o 
  12   0   2       14.85       22.74     12.91 o 
 -12   1   2      144.89      143.37     10.41 o 
 -11   1   2        3.36        5.90      9.68 o 
 -10   1   2       66.73       43.21     14.23 o 
  -9   1   2      572.86      450.43     18.90 o 
  -8   1   2        0.06        5.48      4.83 o 
  -7   1   2        0.06        2.27      4.44 o 
  -6   1   2        3.14        3.69      4.48 o 
  -5   1   2       25.37       25.13      3.99 o 
  -4   1   2      109.23      135.38      4.62 o 
  -3   1   2       50.39       48.86      3.71 o 
  -2   1   2     2524.24     2379.20     21.01 o 
  -1   1   2     1157.08     1023.36      9.66 o 
   0   1   2    15161.19    13946.46     93.77 o 
   1   1   2     3100.34     2791.69     19.67 o 
   2   1   2      544.51      494.35      6.18 o 
   3   1   2      111.82      116.27      4.07 o 
   4   1   2      107.73      110.56      4.15 o 
   5   1   2      772.09      763.67     12.56 o 
   6   1   2        0.34        0.43      3.10 o 
   7   1   2      170.71      186.38      7.11 o 
   8   1   2      303.69      294.46     14.95 o 
   9   1   2      152.20      134.47      7.86 o 
  10   1   2       34.92       24.24     10.12 o 
  11   1   2       71.67       76.19      8.90 o 
  12   1   2        4.45       17.47      9.66 o 
  13   1   2       61.09       69.16     11.37 o 
 -12   2   2        0.34       -6.23      6.61 o 
 -11   2   2        0.16       -1.48      9.08 o 
 -10   2   2      228.21      222.98     15.63 o 
  -9   2   2        1.01        5.19      7.40 o 
  -8   2   2      192.42      202.23      8.83 o 
  -7   2   2        8.48        8.74      6.96 o 
  -6   2   2       39.42       38.35      6.59 o 
  -5   2   2       92.18      108.28      6.13 o 
  -4   2   2     1313.45     1333.18     16.28 o 
  -3   2   2       19.93       13.66      3.18 o 
  -2   2   2        5.40        4.08      3.12 o 
  -1   2   2      874.14      791.62      8.54 o 
   0   2   2     4169.20     3742.53     27.79 o 
   1   2   2     1083.03      955.35      8.75 o 
   2   2   2      593.99      565.86      6.62 o 
   3   2   2      162.18      154.33      6.38 o 
   4   2   2      342.32      351.05      8.22 o 
   5   2   2      114.16      126.29      4.67 o 
   6   2   2      541.90      568.69      8.96 o 
   7   2   2      195.97      183.11     10.18 o 
   8   2   2      477.98      477.66     15.28 o 
   9   2   2      252.27      237.26     11.56 o 
  10   2   2       56.01       41.95      6.54 o 
  11   2   2       39.15       44.45      6.93 o 
  12   2   2        1.15        5.25      9.14 o 
  13   2   2       93.14       83.63     18.75 o 
 -11   3   2        0.69      -12.60     12.60 o 
 -10   3   2       23.41        7.21     10.76 o 
  -9   3   2      611.10      614.42     22.84 o 
  -8   3   2        0.07        1.29      5.32 o 
  -7   3   2       62.51       61.52      6.77 o 
  -6   3   2        0.53        9.25      5.82 o 
  -5   3   2        7.38        8.89      5.50 o 
  -4   3   2      282.15      281.23      7.90 o 
  -3   3   2      142.92      148.93      6.10 o 
  -2   3   2        2.38       -0.33      3.25 o 
  -1   3   2      104.06       90.57      3.56 o 
   0   3   2      337.89      322.07      6.73 o 
   1   3   2     1376.20     1277.91     11.11 o 
   2   3   2     2095.22     2004.42     17.19 o 
   3   3   2      591.73      549.75      7.19 o 
   4   3   2      193.13      199.25      6.58 o 
   5   3   2      656.71      673.67      8.92 o 
   6   3   2       15.02       32.98      4.22 o 
   7   3   2        1.96       -0.50      4.51 o 
   8   3   2      202.91      174.17      9.74 o 
   9   3   2      770.23      767.60     13.44 o 
  10   3   2      199.06      196.04      9.32 o 
  11   3   2      283.74      291.39     24.00 o 
  12   3   2        0.57       10.18      6.30 o 
  13   3   2       41.84       44.91      7.60 o 
 -11   4   2        1.00      -10.76     10.76 o 
 -10   4   2       56.57       64.85     16.60 o 
  -9   4   2        3.11      -15.06     15.06 o 
  -8   4   2      102.83       81.24     12.77 o 
  -7   4   2        0.26       -4.45      6.12 o 
  -6   4   2       50.65       43.75     11.36 o 
  -5   4   2     1189.71     1144.84     25.50 o 
  -4   4   2        8.27        9.47      4.42 o 
  -3   4   2      488.70      515.11      9.72 o 
  -2   4   2     1066.36     1015.79     11.36 o 
  -1   4   2        0.03        3.67      3.12 o 
   0   4   2        2.55        2.09      3.34 o 
   1   4   2       79.29       89.00      4.50 o 
   2   4   2      164.57      164.76      4.54 o 
   3   4   2        5.24       -0.17      2.47 o 
   4   4   2      480.46      474.80      7.94 o 
   5   4   2      199.36      209.09      5.83 o 
   6   4   2       50.34       37.96      4.71 o 
   7   4   2       23.98       26.92      4.64 o 
   8   4   2      920.46      862.86     14.36 o 
   9   4   2        4.05        1.95      5.31 o 
  10   4   2       12.11        8.81      5.25 o 
  11   4   2       47.25       47.70      6.64 o 
  12   4   2       38.14       45.08      5.71 o 
  13   4   2       56.65       42.59      6.34 o 
 -10   5   2        1.50       -0.92     13.52 o 
  -9   5   2       54.47       59.63     17.83 o 
  -8   5   2       66.04       77.82     17.06 o 
  -7   5   2      144.66      159.89     26.59 o 
  -6   5   2      148.71      140.70     12.15 o 
  -5   5   2      376.59      385.43     12.85 o 
  -4   5   2      106.57       99.37      6.98 o 
  -3   5   2       92.49       92.71      6.07 o 
  -2   5   2      169.72      182.26      5.71 o 
  -1   5   2      277.37      279.02      8.35 o 
   0   5   2     1392.18     1388.30     18.86 o 
   1   5   2        2.39        5.78      3.79 o 
   2   5   2      293.00      351.37      7.83 o 
   3   5   2      390.45      462.10      6.94 o 
   4   5   2      454.13      505.71      8.64 o 
   5   5   2       28.63       27.61      3.88 o 
   6   5   2      677.13      679.41     10.28 o 
   7   5   2       62.50       76.41      5.73 o 
   8   5   2      168.52      159.05     11.05 o 
   9   5   2     2201.55     2137.11     21.69 o 
  10   5   2      340.98      321.53     12.11 o 
  11   5   2       19.84        7.23      6.08 o 
  12   5   2       28.87       26.12      6.21 o 
  13   5   2       36.98       26.74      6.76 o 
  -8   6   2      347.15      397.15     19.98 o 
  -7   6   2       13.15       14.12     11.59 o 
  -6   6   2        0.05        3.43      8.80 o 
  -5   6   2      289.48      289.33      9.56 o 
  -4   6   2        1.12        0.24      5.54 o 
  -3   6   2       97.54      113.59      5.39 o 
  -2   6   2       44.89       51.82      4.66 o 
  -1   6   2      593.03      583.92      9.25 o 
   0   6   2      499.24      554.94      9.09 o 
   1   6   2        3.43        9.70      3.95 o 
   2   6   2     3834.80     3844.55     30.95 o 
   3   6   2       16.34       20.97      5.46 o 
   4   6   2       31.79       33.46      4.59 o 
   5   6   2     1405.85     1405.73     21.82 o 
   6   6   2       35.97       37.22      7.33 o 
   7   6   2       19.70       10.05      5.09 o 
   8   6   2      686.93      633.96     13.35 o 
   9   6   2      752.41      632.69     13.80 o 
  10   6   2        0.43       -6.09      6.09 o 
  11   6   2       22.52       32.07      8.74 o 
  12   6   2        6.93       -4.81      5.55 o 
  -8   7   2       34.61       31.35     15.98 o 
  -7   7   2       12.47        2.46     14.75 o 
  -6   7   2      146.38      130.95     11.21 o 
  -5   7   2       27.79       37.89      6.18 o 
  -4   7   2        3.61       -5.49      5.86 o 
  -3   7   2        5.22       11.63      4.53 o 
  -2   7   2      283.72      264.84      7.26 o 
  -1   7   2      411.65      410.92      8.08 o 
   0   7   2      155.73      175.59      6.48 o 
   1   7   2      176.70      202.85      6.53 o 
   2   7   2      170.23      168.05      6.16 o 
   3   7   2        2.20        5.63      5.03 o 
   4   7   2      760.80      797.45     15.59 o 
   5   7   2       28.05       39.77      5.97 o 
   6   7   2       56.51       45.69      7.81 o 
   7   7   2       61.58       75.11      7.07 o 
   8   7   2        0.09       -5.13      8.86 o 
   9   7   2        0.62       -3.23      9.07 o 
  10   7   2      300.25      275.95      9.96 o 
  11   7   2       78.03       73.88      7.69 o 
  12   7   2       53.11       58.84      7.24 o 
  -7   8   2        1.97      -10.21     10.21 o 
  -6   8   2        3.84       -8.54      8.54 o 
  -5   8   2      220.91      202.40      8.73 o 
  -4   8   2       72.94       70.80      6.58 o 
  -3   8   2       75.68       74.00      7.32 o 
  -2   8   2        3.91        1.44      4.55 o 
  -1   8   2      429.11      446.65     13.26 o 
   0   8   2      273.55      280.32      7.84 o 
   1   8   2       94.57       87.37      5.33 o 
   2   8   2       35.05       29.26      5.40 o 
   3   8   2      410.78      415.58     17.25 o 
   4   8   2      230.92      219.20     16.19 o 
   5   8   2      156.76      201.85     37.19 o 
   6   8   2        4.26        2.55      6.24 o 
   7   8   2      198.69      194.05     10.87 o 
   8   8   2        7.32        5.76      5.83 o 
   9   8   2       17.06        3.57      8.83 o 
  10   8   2      237.76      262.88     16.30 o 
  11   8   2        0.04       -9.77      9.77 o 
  12   8   2      264.38      271.79     12.38 o 
  -7   9   2       28.98       30.30      9.77 o 
  -6   9   2       31.12       25.07     11.20 o 
  -5   9   2       99.57       96.12      9.38 o 
  -4   9   2      235.85      216.81      9.27 o 
  -3   9   2        0.28        7.48      6.02 o 
  -2   9   2       87.62       78.35      6.11 o 
  -1   9   2        7.08        8.46      6.96 o 
   0   9   2      334.36      294.27      9.02 o 
   1   9   2      132.91      142.58      6.43 o 
   2   9   2        5.49       -0.01      5.09 o 
   3   9   2      114.57      131.18      6.54 o 
   4   9   2       84.43       78.12      7.76 o 
   5   9   2       26.30       17.77      8.16 o 
   6   9   2       90.71       99.44      8.28 o 
   7   9   2       29.44       26.67      7.30 o 
   8   9   2       56.25       69.88     10.86 o 
   9   9   2       77.77       78.70     10.69 o 
  10   9   2       30.59       51.98     11.30 o 
  11   9   2        3.27       10.54      6.85 o 
  -7  10   2      316.66      378.06     19.06 o 
  -6  10   2      144.09      144.51     13.06 o 
  -5  10   2       13.73       21.07     10.92 o 
  -4  10   2       38.35       40.01      6.05 o 
  -3  10   2       50.72       54.84      6.77 o 
  -2  10   2       24.44       22.65      6.71 o 
  -1  10   2      249.04      227.48      8.19 o 
   0  10   2      275.02      247.80      8.12 o 
   1  10   2        5.30       -0.28      5.05 o 
   2  10   2        2.95        6.36      6.20 o 
   3  10   2       58.53       48.65      7.26 o 
   4  10   2      445.55      411.58     10.59 o 
   5  10   2      245.08      254.52      9.99 o 
   6  10   2        5.74        7.89      6.97 o 
   7  10   2       56.76       79.62      7.89 o 
   8  10   2       33.12       29.63      7.32 o 
   9  10   2       20.03       12.04      8.53 o 
  10  10   2      152.94      186.42      9.26 o 
  -6  11   2        0.00        6.76      9.84 o 
  -5  11   2        1.70        3.23      8.57 o 
  -4  11   2       43.51       28.65      7.20 o 
  -3  11   2        0.18       -5.87      5.87 o 
  -2  11   2      169.61      157.53      8.20 o 
  -1  11   2        5.28       12.25      5.57 o 
   0  11   2       71.27       79.15      5.88 o 
   1  11   2      237.49      231.85     10.46 o 
   2  11   2       27.14       29.46      6.58 o 
   3  11   2       92.69       84.21      7.18 o 
   4  11   2       26.51       26.24      8.45 o 
   5  11   2        0.92       -2.23     12.08 o 
   6  11   2        8.32        9.93      6.45 o 
   7  11   2       28.02       33.40      7.79 o 
   8  11   2       15.76       25.79      8.83 o 
   9  11   2       54.09       57.86     12.37 o 
  -4  12   2       13.16       28.67      8.31 o 
  -3  12   2       20.98       10.76      6.33 o 
  -2  12   2        5.25       13.02      5.35 o 
  -1  12   2       12.24        8.65      5.20 o 
   0  12   2        0.91        4.31      5.49 o 
   1  12   2       34.02       19.14      8.25 o 
   2  12   2        6.76       11.69      7.07 o 
   3  12   2       12.03       17.10      7.58 o 
   5  12   2        0.87       -5.84     15.98 o 
   6  12   2       18.13       14.89     10.21 o 
   7  12   2        3.00       -2.15      8.40 o 
   8  12   2       94.08      127.86     14.45 o 
  -2  13   2        0.01        0.39      5.92 o 
  -1  13   2        0.19       -0.98      4.66 o 
   0  13   2        9.21       23.34      5.06 o 
   1  13   2        8.25        8.82      5.56 o 
   2  13   2        0.28        1.16      5.52 o 
   5  13   2        1.55      -11.99     11.99 o 
   6  13   2       22.55       15.98     10.76 o 
  -6 -12   3        0.86       -6.20      6.20 o 
  -5 -12   3       15.50       15.00      8.57 o 
  -4 -12   3       23.16       27.05     14.75 o 
  -3 -12   3        5.10       -1.67      8.86 o 
  -2 -12   3        0.28       -0.58      5.51 o 
  -1 -12   3       40.66       41.02      6.71 o 
   0 -12   3        0.02       -2.33      7.06 o 
   1 -12   3       27.47       33.43      5.41 o 
   2 -12   3        1.41        6.16      6.14 o 
  -7 -11   3        1.81       -9.53     11.99 o 
  -6 -11   3      122.28      137.22      9.54 o 
  -5 -11   3       40.04       53.31      9.33 o 
  -4 -11   3        0.65       -8.63      9.88 o 
  -3 -11   3        2.49        8.40      7.48 o 
  -2 -11   3      106.72      114.30      7.84 o 
  -1 -11   3        1.55       13.94      5.79 o 
   0 -11   3       88.80       84.17      6.05 o 
   1 -11   3       28.34       23.96      6.46 o 
   2 -11   3        4.19       11.18      5.24 o 
   3 -11   3        0.00        7.77     10.30 o 
   4 -11   3       15.85       14.60      8.48 o 
   5 -11   3       65.52       49.49     11.07 o 
  -9 -10   3        7.75       18.44     10.76 o 
  -8 -10   3        7.03      -12.29     13.52 o 
  -7 -10   3       37.38       43.50      8.01 o 
  -6 -10   3        3.43        9.63      8.72 o 
  -5 -10   3       34.29       19.31      9.57 o 
  -4 -10   3      154.60      169.79     14.83 o 
  -3 -10   3       44.74       37.95      6.89 o 
  -2 -10   3       67.99       66.98      6.35 o 
  -1 -10   3      115.91      113.47      6.37 o 
   0 -10   3       24.97       29.99      5.11 o 
   1 -10   3       23.63       20.65      5.39 o 
   2 -10   3       80.02       89.30      6.88 o 
   3 -10   3       33.02       41.50      6.95 o 
   4 -10   3       26.87       17.38      8.08 o 
   5 -10   3       66.75       60.98     10.19 o 
   6 -10   3        7.02       13.02      7.69 o 
 -10  -9   3        3.46       10.76      7.38 o 
  -9  -9   3        0.01       -3.61      7.95 o 
  -8  -9   3        0.07       -1.48      7.43 o 
  -7  -9   3      259.33      272.93     10.81 o 
  -6  -9   3       66.33       79.35      8.65 o 
  -5  -9   3        8.84        7.08      6.85 o 
  -4  -9   3       22.43       23.42      5.61 o 
  -3  -9   3      107.93      106.08      7.58 o 
  -2  -9   3        3.85        2.97      5.75 o 
  -1  -9   3       60.45       70.41      5.77 o 
   0  -9   3       93.89       96.09      5.77 o 
   1  -9   3      109.23      102.04      6.35 o 
   2  -9   3      313.37      313.59     10.48 o 
   3  -9   3        4.90        5.45      6.36 o 
   4  -9   3        0.18       -8.74      9.16 o 
   5  -9   3        0.16        8.91      8.31 o 
   6  -9   3       48.02       60.27     10.81 o 
 -10  -8   3        1.50        3.09      8.04 o 
  -9  -8   3       24.84       24.22     10.34 o 
  -8  -8   3        1.57       -0.22     10.99 o 
  -7  -8   3       34.66       38.96      7.87 o 
  -6  -8   3      313.24      275.34     10.44 o 
  -5  -8   3       36.34       32.50      7.20 o 
  -4  -8   3        0.41       -1.88      5.40 o 
  -3  -8   3       12.69       20.11      4.90 o 
  -2  -8   3      246.67      226.08      7.76 o 
  -1  -8   3      247.21      242.40      7.37 o 
   0  -8   3     3397.53     3387.72     29.82 o 
   1  -8   3      112.88      105.74      6.10 o 
   2  -8   3       36.10       42.48      5.18 o 
   3  -8   3      384.99      416.15     15.81 o 
   4  -8   3      103.86       98.44      7.16 o 
   5  -8   3       20.34       11.31      7.69 o 
   6  -8   3      385.41      364.69     14.66 o 
   7  -8   3       47.42       28.58     15.06 o 
  -9  -7   3       25.91       50.29     12.91 o 
  -8  -7   3        1.24       -7.74     10.78 o 
  -7  -7   3       11.58        9.26      6.95 o 
  -6  -7   3      137.20      136.36      8.63 o 
  -5  -7   3       14.71       14.25      6.64 o 
  -4  -7   3       68.50       71.09      6.51 o 
  -3  -7   3        6.23       15.23      6.03 o 
  -2  -7   3       34.89       33.19      4.92 o 
  -1  -7   3       56.29       60.63      5.12 o 
   0  -7   3      145.30      134.13      6.51 o 
   1  -7   3      109.79      121.96      7.99 o 
   2  -7   3       22.96       21.68      5.06 o 
   3  -7   3       27.40       24.24      5.20 o 
   4  -7   3       36.35       40.44      6.57 o 
   5  -7   3      528.77      547.68     19.26 o 
   6  -7   3      288.60      260.10     15.59 o 
 -11  -6   3       32.51       21.82     11.37 o 
 -10  -6   3       55.15       67.82      8.63 o 
  -9  -6   3       17.49       10.12     12.95 o 
  -8  -6   3      513.69      493.12     13.21 o 
  -7  -6   3        0.00        2.82      5.64 o 
  -6  -6   3      114.78      109.87      7.15 o 
  -5  -6   3        4.74        0.02      9.66 o 
  -4  -6   3       17.12       16.51      6.71 o 
  -3  -6   3      412.25      381.54     12.36 o 
  -2  -6   3      452.48      431.53      9.82 o 
  -1  -6   3      144.48      136.24      5.48 o 
   0  -6   3      841.59      843.88     12.90 o 
   1  -6   3     2192.92     2173.22     30.08 o 
   2  -6   3       47.96       47.61      4.80 o 
   3  -6   3        7.19       18.34      5.31 o 
   4  -6   3        3.37       -5.75      5.75 o 
   5  -6   3       14.89       -1.16      7.08 o 
   6  -6   3      655.11      683.13     19.09 o 
 -11  -5   3       12.94       12.66      5.36 o 
 -10  -5   3        0.21        4.28      6.47 o 
  -9  -5   3       64.12       60.83      6.49 o 
  -8  -5   3        4.10       14.32      9.37 o 
  -7  -5   3       40.57       49.46      5.70 o 
  -6  -5   3       59.76       68.80      6.20 o 
  -5  -5   3      174.76      173.97      9.56 o 
  -4  -5   3       11.50       14.88      4.89 o 
  -3  -5   3       55.32       63.66      7.56 o 
  -2  -5   3      132.38      146.76      6.27 o 
  -1  -5   3      336.48      368.47      7.46 o 
   0  -5   3     1215.05     1278.06     15.28 o 
   1  -5   3     2044.20     2132.60     21.39 o 
   2  -5   3       64.57       61.86      4.84 o 
   3  -5   3      393.02      423.70     11.62 o 
   4  -5   3      112.22      123.75      8.17 o 
   5  -5   3        3.64        3.05      8.15 o 
   6  -5   3       56.21       74.91      9.58 o 
 -12  -4   3        2.12        1.49      4.05 o 
 -11  -4   3      117.41      107.91      7.00 o 
 -10  -4   3      116.30      107.30      7.84 o 
  -9  -4   3       23.97       14.15      5.37 o 
  -8  -4   3      232.13      230.70      8.23 o 
  -7  -4   3      257.74      224.52      7.61 o 
  -6  -4   3        0.94        2.55      5.33 o 
  -5  -4   3      111.24      114.23      6.82 o 
  -4  -4   3        1.42        5.02      4.06 o 
  -3  -4   3        4.98        6.86      4.32 o 
  -2  -4   3       41.88       46.20      4.23 o 
  -1  -4   3      262.15      282.74      6.89 o 
   0  -4   3      264.84      328.26      8.26 o 
   1  -4   3      337.16      319.13      7.45 o 
   2  -4   3      272.29      249.27      6.26 o 
   3  -4   3       25.54       31.05      4.05 o 
   4  -4   3     1140.17     1198.78     20.35 o 
   5  -4   3        6.64       17.99      6.25 o 
   6  -4   3       48.61       39.53     23.97 o 
 -12  -3   3       82.85       88.92      8.87 o 
 -11  -3   3        0.11       -5.62      5.82 o 
 -10  -3   3      353.22      312.37      9.45 o 
  -9  -3   3      130.81      114.18      6.52 o 
  -8  -3   3       32.73       26.66      5.12 o 
  -7  -3   3        3.33       -4.19      5.44 o 
  -6  -3   3       78.42       89.95      5.94 o 
  -5  -3   3     1199.02     1273.39     14.59 o 
  -4  -3   3     1131.70     1219.72     13.43 o 
  -3  -3   3       65.91       67.40      3.82 o 
  -2  -3   3       52.64       60.41      3.43 o 
  -1  -3   3      648.98      726.53     14.62 o 
   0  -3   3        0.27        2.03      4.11 o 
   1  -3   3      101.52      122.62      4.80 o 
   2  -3   3      384.25      382.56      7.02 o 
   3  -3   3     1687.69     1762.64     18.05 o 
   4  -3   3      834.72      775.90     12.48 o 
   5  -3   3       17.00       25.17      5.17 o 
   6  -3   3       58.82       53.51      7.90 o 
   7  -3   3        7.43       13.15     10.48 o 
   8  -3   3      542.41      541.88     40.88 o 
 -12  -2   3       41.65       58.43     11.37 o 
 -11  -2   3       44.40       37.45      6.22 o 
 -10  -2   3       12.08        5.08      5.58 o 
  -9  -2   3        0.58       -5.05      5.05 o 
  -8  -2   3      370.13      357.57      9.71 o 
  -7  -2   3      217.65      215.27      9.26 o 
  -6  -2   3        4.71       12.03      4.32 o 
  -5  -2   3      140.90      155.02      6.02 o 
  -4  -2   3      332.70      347.91      7.30 o 
  -3  -2   3        8.32        1.95      3.31 o 
  -2  -2   3      533.10      542.46      7.21 o 
  -1  -2   3      650.17      619.78      6.99 o 
   0  -2   3     1868.52     1865.95     18.47 o 
   1  -2   3      109.79      114.52      5.48 o 
   2  -2   3     1033.26     1002.39     10.93 o 
   3  -2   3        0.76        4.11      3.30 o 
   4  -2   3      140.40      135.60      6.09 o 
   5  -2   3       12.57       17.13      4.87 o 
   6  -2   3       74.52       72.44      7.40 o 
   7  -2   3      250.19      278.97     22.21 o 
   8  -2   3       15.80        3.89      9.62 o 
   9  -2   3     1663.09     1569.84     40.83 o 
  10  -2   3       10.93        6.15     15.68 o 
  11  -2   3        1.40        1.23     13.52 o 
 -12  -1   3      291.02      296.01     16.01 o 
 -11  -1   3       56.54       64.25      8.87 o 
 -10  -1   3       23.67        6.75      7.44 o 
  -9  -1   3      286.83      237.50      9.21 o 
  -8  -1   3      109.63      100.87      7.60 o 
  -7  -1   3      148.02      175.48     12.98 o 
  -6  -1   3     1801.95     1720.86     18.74 o 
  -5  -1   3      421.08      444.17      8.35 o 
  -4  -1   3       72.70       86.61      6.54 o 
  -3  -1   3        3.99        7.93      3.46 o 
  -2  -1   3      721.35      689.00      7.68 o 
  -1  -1   3     6021.20     6006.90     41.16 o 
   0  -1   3      410.56      396.06      6.34 o 
   1  -1   3      280.73      268.62      6.43 o 
   2  -1   3     1646.88     1509.94     12.62 o 
   3  -1   3        2.61        6.68      2.71 o 
   4  -1   3       34.90       34.94      3.15 o 
   5  -1   3       17.39       20.53      3.97 o 
   6  -1   3        0.45        6.72      4.88 o 
   7  -1   3      107.38      105.82     10.07 o 
   8  -1   3      880.33      859.60     18.83 o 
   9  -1   3        1.30        4.01      8.03 o 
  10  -1   3       85.44       70.69     16.60 o 
  11  -1   3       17.82        3.38     14.14 o 
  12  -1   3        1.82       17.83     11.99 o 
 -12   0   3       13.90       23.94      8.83 o 
 -11   0   3       71.24       61.80     16.09 o 
 -10   0   3      182.62      125.14     12.18 o 
  -9   0   3       78.34       85.95      9.16 o 
  -8   0   3      224.37      261.33      9.01 o 
  -7   0   3       67.89       88.73      6.58 o 
  -6   0   3       10.58       15.34      4.19 o 
  -5   0   3      264.93      312.27      7.77 o 
  -4   0   3      970.57      978.53     11.85 o 
  -3   0   3      210.50      192.71      5.88 o 
  -2   0   3      139.92      125.87      4.89 o 
  -1   0   3     2303.09     2190.57     17.80 o 
   0   0   3     5745.02     5454.20     36.57 o 
   1   0   3      880.10      849.25      9.52 o 
   2   0   3       16.00       20.53      2.57 o 
   3   0   3      132.56      140.12      4.49 o 
   4   0   3       87.13       94.66      4.29 o 
   5   0   3       29.54       32.90      4.43 o 
   6   0   3      244.69      243.32      8.84 o 
   7   0   3      300.23      307.32     11.49 o 
   8   0   3      400.89      381.29     38.94 o 
   9   0   3      272.44      256.82      9.76 o 
  10   0   3       73.61       74.03     10.99 o 
  11   0   3       86.20       90.36     16.91 o 
  12   0   3        2.07        8.61     12.60 o 
 -12   1   3        0.56        1.98     10.91 o 
 -11   1   3        1.10       -7.50      9.53 o 
 -10   1   3       19.70       18.79      7.09 o 
  -9   1   3        6.69        5.56      6.43 o 
  -8   1   3      320.68      272.85      9.94 o 
  -7   1   3      232.84      238.53     12.48 o 
  -6   1   3       14.94       21.62      4.41 o 
  -5   1   3      233.59      255.18      7.64 o 
  -4   1   3      894.73      962.08     11.65 o 
  -3   1   3       26.88       21.21      3.69 o 
  -2   1   3       12.44       13.82      3.68 o 
  -1   1   3     1512.14     1458.58     14.64 o 
   0   1   3     1815.82     1663.62     15.33 o 
   1   1   3     3323.80     3162.43     22.55 o 
   2   1   3      165.99      173.78      4.61 o 
   3   1   3      330.47      313.34      6.18 o 
   4   1   3      594.39      616.79      8.12 o 
   5   1   3       16.90       21.59      3.63 o 
   6   1   3      438.57      463.97      8.98 o 
   7   1   3        1.43        9.70      4.20 o 
   8   1   3      378.81      377.06     13.99 o 
   9   1   3      259.34      245.63     16.10 o 
  10   1   3        5.78       16.23      6.33 o 
  11   1   3       64.52       69.90     14.74 o 
  12   1   3       86.38      108.81     16.29 o 
  13   1   3        0.42        1.84      8.91 o 
 -11   2   3       21.11       19.20      9.00 o 
 -10   2   3        2.66        0.27     10.19 o 
  -9   2   3       62.97       81.08      7.40 o 
  -8   2   3        0.03        5.46      7.22 o 
  -7   2   3      104.16      107.32      7.12 o 
  -6   2   3        0.64        6.31      4.61 o 
  -5   2   3       44.35       55.22      5.08 o 
  -4   2   3      370.51      424.10      8.97 o 
  -3   2   3      440.01      494.01      8.31 o 
  -2   2   3        2.07        3.93      2.86 o 
  -1   2   3       54.00       47.46      3.42 o 
   0   2   3      787.22      686.85      7.64 o 
   1   2   3      910.85      927.58      9.21 o 
   2   2   3     3989.61     3903.17     27.55 o 
   3   2   3      682.66      636.24      9.05 o 
   4   2   3        3.88        8.44      2.97 o 
   5   2   3       20.95       34.13      3.64 o 
   6   2   3      585.79      557.74      8.99 o 
   7   2   3       22.08       20.02      5.57 o 
   8   2   3      619.04      581.51     11.89 o 
   9   2   3       86.08       87.65      6.16 o 
  10   2   3       57.55       50.84      6.90 o 
  11   2   3       35.76       37.77      7.53 o 
  12   2   3       27.65       34.33      9.75 o 
  13   2   3        2.25       -0.92      8.91 o 
 -11   3   3        1.53       -5.53     12.29 o 
 -10   3   3        1.36        2.60     13.37 o 
  -9   3   3      163.36      143.94     11.34 o 
  -8   3   3        1.58       11.15      5.89 o 
  -7   3   3      127.48      143.95      9.17 o 
  -6   3   3        0.16       -0.34      5.26 o 
  -5   3   3       90.61       83.10      5.70 o 
  -4   3   3       20.11       18.56      4.13 o 
  -3   3   3        0.18        0.35      4.10 o 
  -2   3   3      282.92      260.50      5.83 o 
  -1   3   3      502.18      496.12      7.56 o 
   0   3   3      470.60      456.57      7.21 o 
   1   3   3        1.68        0.80      2.73 o 
   2   3   3     1558.51     1510.35     13.30 o 
   3   3   3      273.21      309.08      7.06 o 
   4   3   3     5719.10     5758.82     52.08 o 
   5   3   3      223.00      206.99      5.68 o 
   6   3   3      468.25      442.70      9.90 o 
   7   3   3        4.16       -0.23      3.98 o 
   8   3   3      235.36      247.51     13.66 o 
   9   3   3     2182.91     1957.29     22.55 o 
  10   3   3      101.00      100.61      7.89 o 
  11   3   3       57.37       32.77      8.70 o 
  12   3   3       18.78       21.90      5.29 o 
  13   3   3        3.10        9.27      6.17 o 
 -11   4   3        2.20       -7.99     10.14 o 
 -10   4   3        4.86        0.92     14.75 o 
  -9   4   3        5.51       -1.90     10.97 o 
  -8   4   3      518.52      491.96     13.58 o 
  -7   4   3       11.51        2.58      6.61 o 
  -6   4   3        0.64        8.96     12.16 o 
  -5   4   3      508.17      457.28     12.51 o 
  -4   4   3       13.76       15.17      3.99 o 
  -3   4   3      133.95      130.12      6.90 o 
  -2   4   3      117.73      135.47      5.33 o 
  -1   4   3      502.28      537.25      8.65 o 
   0   4   3        7.47       14.08      3.81 o 
   1   4   3       78.78       76.90      3.88 o 
   2   4   3        0.77        4.55      2.60 o 
   3   4   3      912.50      890.56     10.46 o 
   4   4   3      275.72      277.41      6.77 o 
   5   4   3      202.21      225.85      8.85 o 
   6   4   3        3.53        5.59      3.57 o 
   7   4   3       22.64       23.60      4.45 o 
   8   4   3      158.64      168.59      8.07 o 
   9   4   3      681.93      622.84     11.99 o 
  10   4   3       37.05       35.70      5.64 o 
  11   4   3       18.77        9.66      6.11 o 
  12   4   3       17.69       22.20      6.08 o 
  13   4   3        0.84        2.81      5.73 o 
 -10   5   3       55.80       55.33     14.45 o 
  -9   5   3       17.20       16.00     11.19 o 
  -8   5   3       74.17       92.41     20.59 o 
  -7   5   3       83.27       77.21      7.75 o 
  -6   5   3      161.88      155.97     11.76 o 
  -5   5   3       92.65       92.23      8.35 o 
  -4   5   3      119.60      131.91      5.81 o 
  -3   5   3       35.22       37.17      6.60 o 
  -2   5   3      319.49      329.95      7.66 o 
  -1   5   3     1506.93     1559.05     20.02 o 
   0   5   3       18.95       35.96      4.24 o 
   1   5   3       18.23       18.14      3.71 o 
   2   5   3      100.92       99.63      4.48 o 
   3   5   3      949.41      934.32     10.47 o 
   4   5   3      331.56      348.51      7.59 o 
   5   5   3        0.04        6.03      3.75 o 
   6   5   3        3.01        0.37      3.87 o 
   7   5   3       61.01       79.33      6.18 o 
   8   5   3      228.33      217.59      6.80 o 
   9   5   3       21.97       14.70      5.32 o 
  10   5   3        2.95        8.08      5.41 o 
  11   5   3      128.92      141.95      9.08 o 
  12   5   3      191.04      200.19     11.42 o 
 -10   6   3      149.51      164.44     14.14 o 
  -9   6   3       35.42        9.53     14.45 o 
  -8   6   3       17.01       31.33     12.05 o 
  -7   6   3      209.22      232.96     15.88 o 
  -6   6   3       98.27       99.20      8.30 o 
  -5   6   3        0.03       -3.95      9.09 o 
  -4   6   3       57.07       61.42      6.22 o 
  -3   6   3       22.08       22.05      4.57 o 
  -2   6   3       61.01       70.58      5.72 o 
  -1   6   3      584.87      625.09      9.72 o 
   0   6   3      183.06      175.07      6.08 o 
   1   6   3      425.49      408.97      9.08 o 
   2   6   3      628.24      680.95     11.34 o 
   3   6   3        9.02       12.07      4.11 o 
   4   6   3      386.07      418.36      9.92 o 
   5   6   3      426.27      477.29     11.91 o 
   6   6   3       12.78       14.24      5.96 o 
   7   6   3      188.47      177.66      9.20 o 
   8   6   3        5.47        0.66      5.62 o 
   9   6   3      205.51      194.56      8.73 o 
  10   6   3       18.36       17.13      8.23 o 
  11   6   3        1.36        3.00      6.53 o 
  12   6   3       55.60       58.36      6.51 o 
  -8   7   3        8.49       17.71     10.76 o 
  -7   7   3       32.03       33.67      9.81 o 
  -6   7   3      106.90      113.84      9.64 o 
  -5   7   3       92.65      106.76      7.60 o 
  -4   7   3      275.70      247.47      8.92 o 
  -3   7   3      108.59      118.08      7.20 o 
  -2   7   3        4.27        4.69      4.56 o 
  -1   7   3        0.25       -1.94      4.89 o 
   0   7   3      901.53      894.37     13.90 o 
   1   7   3      339.36      359.61      8.55 o 
   2   7   3        1.64       -4.42      4.42 o 
   3   7   3      218.39      213.33      9.93 o 
   4   7   3      795.26      796.75     15.64 o 
   5   7   3       20.65       18.63      6.22 o 
   6   7   3        0.26       -4.94      4.94 o 
   7   7   3        2.33       14.74      4.99 o 
   8   7   3      700.42      643.16     13.42 o 
   9   7   3       54.98       51.72      7.39 o 
  10   7   3       71.75       63.60      7.91 o 
  11   7   3        1.16       -4.94      5.94 o 
  12   7   3       41.07       43.83      7.51 o 
  -7   8   3        0.91       -2.57     10.10 o 
  -6   8   3      738.88      800.00     17.54 o 
  -5   8   3      439.36      430.90     11.12 o 
  -4   8   3        0.68       -1.46      6.28 o 
  -3   8   3       33.29       34.99      5.60 o 
  -2   8   3      131.13      144.26      7.20 o 
  -1   8   3       87.07       76.94      6.68 o 
   0   8   3       40.53       35.80      4.73 o 
   1   8   3      555.91      554.80      9.85 o 
   2   8   3        3.67        2.52      4.46 o 
   3   8   3        5.15       -2.25      5.97 o 
   4   8   3       50.38       57.98     14.54 o 
   5   8   3        2.06        5.45      7.03 o 
   6   8   3      417.38      426.55     15.97 o 
   7   8   3     1404.01     1380.27     22.58 o 
   8   8   3       11.18       10.80      6.04 o 
   9   8   3       15.20        6.29      6.82 o 
  10   8   3       58.23       77.85      9.29 o 
  11   8   3        4.66        5.89      9.89 o 
  12   8   3       77.87       88.45      8.69 o 
  -7   9   3      368.24      419.55     23.36 o 
  -6   9   3      128.89      161.66     17.52 o 
  -5   9   3        0.72        7.70      8.52 o 
  -4   9   3      400.23      422.57     10.55 o 
  -3   9   3       10.53       14.39      6.50 o 
  -2   9   3       34.66       38.40      5.68 o 
  -1   9   3        1.33        5.67      5.07 o 
   0   9   3        2.68        7.17      5.17 o 
   1   9   3        9.34        7.04      4.85 o 
   2   9   3      444.37      380.16      9.77 o 
   3   9   3       43.27       46.72      5.66 o 
   4   9   3        0.16        4.66      5.58 o 
   5   9   3      274.66      280.57     10.38 o 
   6   9   3      460.03      425.41     12.61 o 
   7   9   3       19.30       15.74      7.03 o 
   8   9   3       15.72       17.19      6.37 o 
   9   9   3       92.93      101.98     14.45 o 
  10   9   3       79.35       83.75     11.83 o 
  11   9   3       43.68       51.19      9.45 o 
  -6  10   3       47.68       55.69     15.06 o 
  -5  10   3      170.26      164.99     15.17 o 
  -4  10   3       48.62       33.06      6.02 o 
  -3  10   3        2.32        4.40      5.92 o 
  -2  10   3      163.17      153.80      8.48 o 
  -1  10   3        0.16       -2.35      5.34 o 
   0  10   3      121.35      132.13      6.12 o 
   1  10   3        1.54       -1.00      4.97 o 
   2  10   3        2.99        6.45      5.84 o 
   3  10   3       15.85       17.07      5.94 o 
   4  10   3       28.20       38.81      8.01 o 
   5  10   3      145.69      150.01      8.90 o 
   6  10   3       51.70       57.72      7.58 o 
   7  10   3      216.37      212.50     11.85 o 
   8  10   3       60.59       73.08     10.21 o 
   9  10   3        0.12        4.98      8.25 o 
  10  10   3       34.83       34.18      7.37 o 
  -5  11   3       94.62       93.13     15.06 o 
  -4  11   3        1.05       -3.81      7.78 o 
  -3  11   3      104.18      100.94      9.05 o 
  -2  11   3       21.99       24.08      6.27 o 
  -1  11   3       13.53       15.60      5.81 o 
   0  11   3       39.53       33.93      5.34 o 
   1  11   3      133.50      115.41      8.31 o 
   2  11   3       23.95       26.55      6.23 o 
   3  11   3       55.72       70.10      7.99 o 
   4  11   3       60.23       83.78     13.65 o 
   5  11   3        1.87       -9.47      9.47 o 
   6  11   3        2.70       -2.15      6.35 o 
   7  11   3       81.03       95.37      8.01 o 
   8  11   3       84.07       94.83      8.87 o 
   9  11   3        4.25       -1.38     10.76 o 
  10  11   3      139.10      176.12     13.83 o 
  -4  12   3        0.00        0.68      7.30 o 
  -3  12   3        2.45       13.10      6.06 o 
  -2  12   3       72.27       82.32      6.34 o 
  -1  12   3        1.88       -2.15      5.09 o 
   0  12   3       45.90       48.02      5.97 o 
   1  12   3       32.86       48.67      7.30 o 
   2  12   3       19.41       18.12      6.41 o 
   3  12   3       94.95       94.72      7.82 o 
   5  12   3        7.69        1.16     19.67 o 
   6  12   3       10.04       13.74     10.09 o 
   7  12   3        8.35        5.61      9.65 o 
   8  12   3       50.78       51.04     12.91 o 
  -2  13   3        0.11        2.86      5.68 o 
  -1  13   3        0.39        1.13      4.69 o 
   0  13   3       99.75       96.42      6.44 o 
   1  13   3       34.57       28.87      6.97 o 
   2  13   3       28.04       24.18      5.75 o 
   5  13   3       94.89      122.64     15.68 o 
   6  13   3        0.29       -9.22     10.45 o 
  -4 -12   4        2.16       -2.77     11.37 o 
  -3 -12   4       43.66       69.46     13.83 o 
  -2 -12   4       24.67       19.10      8.48 o 
  -1 -12   4      153.77      137.52     13.95 o 
   0 -12   4       23.90        8.21      5.72 o 
   1 -12   4       10.04       22.26      8.23 o 
  -7 -11   4        0.04       -9.84      9.84 o 
  -6 -11   4        5.70        3.98      7.98 o 
  -5 -11   4        2.41        4.36      7.81 o 
  -4 -11   4        1.45       -8.53      9.30 o 
  -3 -11   4        1.67       -3.36      9.82 o 
  -2 -11   4       18.83       27.62      7.31 o 
  -1 -11   4        1.27       -1.30      6.74 o 
   0 -11   4       27.14       34.71      5.60 o 
   1 -11   4        4.17        2.66      5.51 o 
   2 -11   4        0.17        2.93      5.67 o 
   3 -11   4        0.41        5.65      6.55 o 
   4 -11   4       44.01       59.54      8.35 o 
  -8 -10   4       11.30       23.97     11.99 o 
  -7 -10   4       39.16       31.35      9.60 o 
  -6 -10   4        1.74        7.40      8.01 o 
  -5 -10   4      262.64      257.29     12.57 o 
  -4 -10   4        1.69       -1.83     10.84 o 
  -3 -10   4        2.98       -2.17      7.51 o 
  -2 -10   4        0.41        8.44      5.56 o 
  -1 -10   4       16.99       15.94      5.47 o 
   0 -10   4      353.34      337.02     10.47 o 
   1 -10   4      257.42      229.38      7.87 o 
   2 -10   4      239.79      231.42     12.14 o 
   3 -10   4       34.59       37.02      8.30 o 
   4 -10   4       28.61       31.60     13.37 o 
   5 -10   4       26.41       36.22      9.22 o 
  -9  -9   4        2.25        7.01      6.37 o 
  -8  -9   4        3.22        3.02      6.61 o 
  -7  -9   4        8.12       19.67      6.59 o 
  -6  -9   4      308.52      307.42     10.78 o 
  -5  -9   4        0.80       -3.58      6.74 o 
  -4  -9   4       39.17       44.76     10.79 o 
  -3  -9   4       17.81       23.85      6.94 o 
  -2  -9   4      324.72      338.73      9.76 o 
  -1  -9   4       19.27       24.73      5.27 o 
   0  -9   4      520.85      510.15     10.39 o 
   1  -9   4      223.50      220.97      8.27 o 
   2  -9   4       12.26       16.30      6.22 o 
   3  -9   4       66.62       56.39      7.12 o 
   4  -9   4       89.36       87.80     10.07 o 
   5  -9   4       62.98       56.54      8.62 o 
   6  -9   4       25.66       24.62      9.23 o 
 -10  -8   4       10.71       14.75      8.91 o 
  -9  -8   4        3.12        3.25      8.49 o 
  -8  -8   4       52.27       55.76      8.94 o 
  -7  -8   4       42.44       33.13      7.50 o 
  -6  -8   4        4.97       -1.04      6.73 o 
  -5  -8   4      422.93      386.49     18.15 o 
  -4  -8   4        2.27        5.06      5.62 o 
  -3  -8   4       64.87       53.12      5.63 o 
  -2  -8   4      240.92      228.90      7.76 o 
  -1  -8   4      825.40      800.92     11.20 o 
   0  -8   4      132.92      123.23      5.68 o 
   1  -8   4     1537.02     1543.48     17.47 o 
   2  -8   4       92.80       81.56      5.85 o 
   3  -8   4       91.88       81.65      7.04 o 
   4  -8   4      106.89       94.47      9.87 o 
   5  -8   4        6.22        9.09      7.48 o 
   6  -8   4       18.98       17.36      8.08 o 
   7  -8   4       73.81       53.79     14.45 o 
 -10  -7   4        9.13        4.61     11.37 o 
  -9  -7   4        0.15       -8.12      8.94 o 
  -8  -7   4      209.23      195.43     11.56 o 
  -7  -7   4       12.44       19.00      6.80 o 
  -6  -7   4        0.53       -1.73      6.62 o 
  -5  -7   4      278.23      265.68     12.74 o 
  -4  -7   4      338.22      335.09      9.55 o 
  -3  -7   4      575.74      550.59     11.82 o 
  -2  -7   4       49.23       52.34      4.80 o 
  -1  -7   4      595.57      574.21     10.99 o 
   0  -7   4      972.39      983.83     14.69 o 
   1  -7   4     1052.41     1091.14     16.46 o 
   2  -7   4       15.43       12.48      4.48 o 
   3  -7   4      253.11      224.96      8.37 o 
   4  -7   4      254.43      235.44      8.68 o 
   5  -7   4        7.22       -1.27      6.66 o 
   6  -7   4       12.24       17.90      8.86 o 
   7  -7   4        0.08       -9.84     14.14 o 
  -9  -6   4        0.32       11.37     13.52 o 
  -8  -6   4        3.38       21.21     15.06 o 
  -7  -6   4        4.44        9.89      7.70 o 
  -6  -6   4       23.12       23.50      7.84 o 
  -5  -6   4        8.92        5.44      6.91 o 
  -4  -6   4       55.12       40.21      8.41 o 
  -3  -6   4      102.86      110.57      9.00 o 
  -2  -6   4      337.44      337.72      8.81 o 
  -1  -6   4      188.52      170.73      7.19 o 
   0  -6   4      635.50      655.03     10.58 o 
   1  -6   4        6.92       -1.04      4.15 o 
   2  -6   4      228.87      225.73      8.51 o 
   3  -6   4       31.90       22.29      5.58 o 
   4  -6   4      156.89      156.17      6.90 o 
   5  -6   4       70.75       59.22      5.87 o 
   6  -6   4        5.68        7.45      7.42 o 
   7  -6   4       21.38       46.41     17.21 o 
 -10  -5   4        0.34        3.52     10.76 o 
  -9  -5   4      497.83      483.93     16.59 o 
  -8  -5   4      243.54      220.89     16.73 o 
  -7  -5   4       92.26      100.86      6.99 o 
  -6  -5   4        5.42        2.87      5.53 o 
  -5  -5   4      151.54      176.78     18.27 o 
  -4  -5   4      642.57      647.24     21.31 o 
  -3  -5   4      167.82      181.94      8.88 o 
  -2  -5   4        2.69        0.40      3.65 o 
  -1  -5   4       10.87       11.00      3.69 o 
   0  -5   4      490.11      520.68      9.44 o 
   1  -5   4      253.55      269.01      8.08 o 
   2  -5   4       34.65       44.33      5.06 o 
   3  -5   4        2.05        1.84      4.29 o 
   4  -5   4       97.14       85.99      8.48 o 
   5  -5   4        6.70        3.78      5.43 o 
   6  -5   4       44.31       50.69     10.03 o 
   7  -5   4       72.21       59.94     12.30 o 
 -11  -4   4        8.03       11.83      5.24 o 
 -10  -4   4       63.87       60.38      6.27 o 
  -9  -4   4      248.43      230.44     10.28 o 
  -8  -4   4      321.88      280.01     11.23 o 
  -7  -4   4        4.33        2.71      4.88 o 
  -6  -4   4      299.96      303.46     10.00 o 
  -5  -4   4      210.58      214.28      9.59 o 
  -4  -4   4       34.44       49.12      7.36 o 
  -3  -4   4      421.74      452.06     11.26 o 
  -2  -4   4        1.14       -1.36      4.34 o 
  -1  -4   4      224.76      217.16      7.13 o 
   0  -4   4      436.52      413.33      7.60 o 
   1  -4   4       28.61       33.71      4.03 o 
   2  -4   4       14.86       17.05      3.67 o 
   3  -4   4        2.92       10.06      3.79 o 
   4  -4   4      414.90      438.56     12.83 o 
   5  -4   4       19.41       18.92      7.02 o 
   6  -4   4      103.77      103.66     13.50 o 
   7  -4   4        3.02       12.81      9.44 o 
   8  -4   4       73.76       64.55     18.44 o 
 -12  -3   4      174.34      180.54      9.23 o 
 -11  -3   4       47.51       43.42      5.91 o 
 -10  -3   4      167.01      170.50      7.57 o 
  -9  -3   4      356.57      333.72      9.08 o 
  -8  -3   4      266.72      225.08      7.41 o 
  -7  -3   4        8.51        5.90      6.65 o 
  -6  -3   4      264.07      251.77     10.19 o 
  -5  -3   4       16.13       15.33      4.18 o 
  -4  -3   4       33.58       32.24      5.37 o 
  -3  -3   4      863.83      911.62     15.26 o 
  -2  -3   4      317.09      286.31      6.87 o 
  -1  -3   4     1722.49     1813.14     17.46 o 
   0  -3   4     1385.89     1474.19     14.92 o 
   1  -3   4       18.29       18.30      3.82 o 
   2  -3   4       11.45       12.99      3.65 o 
   3  -3   4     1868.59     1899.58     17.74 o 
   4  -3   4        2.56        1.40      3.71 o 
   5  -3   4      229.20      222.70     10.03 o 
   6  -3   4       27.36       13.93      8.18 o 
   7  -3   4      156.39      132.24     11.72 o 
   8  -3   4       39.51       42.24     13.28 o 
 -12  -2   4        6.27        7.40      5.10 o 
 -11  -2   4        1.35        3.29      8.87 o 
 -10  -2   4       62.18       57.94      6.54 o 
  -9  -2   4       36.34       37.96      6.14 o 
  -8  -2   4      286.46      289.17      8.03 o 
  -7  -2   4       60.97       55.96      6.98 o 
  -6  -2   4       10.17        9.69      4.64 o 
  -5  -2   4      545.69      551.72     10.14 o 
  -4  -2   4       32.37       44.83      4.41 o 
  -3  -2   4       52.49       62.24      4.04 o 
  -2  -2   4       81.37       86.41      3.60 o 
  -1  -2   4     1804.57     1896.75     18.43 o 
   0  -2   4      552.15      551.82     11.84 o 
   1  -2   4     2051.74     2062.07     21.18 o 
   2  -2   4      630.80      624.82      9.27 o 
   3  -2   4       16.68       11.48      3.12 o 
   4  -2   4      261.68      245.55      8.04 o 
   5  -2   4      335.41      304.69     10.88 o 
   6  -2   4      167.65      173.34      9.41 o 
   7  -2   4       14.08       19.65      6.39 o 
   8  -2   4        7.68       -0.10      8.26 o 
   9  -2   4       17.33       -8.72      9.67 o 
  10  -2   4       28.58       35.35     16.60 o 
  11  -2   4       38.40       22.44     14.14 o 
 -12  -1   4       57.23       62.94      7.08 o 
 -11  -1   4      107.69      111.14     10.35 o 
 -10  -1   4       40.72       32.60      6.22 o 
  -9  -1   4       32.91       27.21      5.65 o 
  -8  -1   4      329.44      299.59      9.34 o 
  -7  -1   4        1.45       -3.51      5.45 o 
  -6  -1   4      971.45      928.02     12.84 o 
  -5  -1   4      268.91      278.13      7.60 o 
  -4  -1   4      158.42      153.09      5.70 o 
  -3  -1   4     1918.04     1919.16     17.08 o 
  -2  -1   4       32.60       38.22      3.26 o 
  -1  -1   4       38.37       41.20      3.14 o 
   0  -1   4     2451.16     2437.69     23.30 o 
   1  -1   4      182.13      186.03     10.10 o 
   2  -1   4     1824.85     1724.63     16.89 o 
   3  -1   4       33.82       43.34      3.54 o 
   4  -1   4      583.99      551.98      8.77 o 
   5  -1   4      736.84      699.65     15.18 o 
   6  -1   4      219.96      193.69      9.22 o 
   7  -1   4      192.75      189.18     11.20 o 
   8  -1   4        0.00        4.25      5.08 o 
   9  -1   4      339.07      365.97     16.44 o 
  10  -1   4       21.05       22.44     14.14 o 
  11  -1   4        8.94       -2.46     13.22 o 
  12  -1   4        0.02       10.76     10.45 o 
 -12   0   4        0.38       11.23      9.68 o 
 -11   0   4       38.33       47.81      5.68 o 
 -10   0   4      129.95      123.66     10.32 o 
  -9   0   4       21.06       15.22      6.96 o 
  -8   0   4      123.53      109.85      7.31 o 
  -7   0   4      158.33      129.99      8.45 o 
  -6   0   4        1.89        8.32      4.69 o 
  -5   0   4        3.32        1.41      4.13 o 
  -4   0   4      703.96      747.16     10.28 o 
  -3   0   4      245.87      258.75      6.32 o 
  -2   0   4       73.68       72.49      4.56 o 
  -1   0   4      128.18      119.63      4.12 o 
   0   0   4      730.89      759.43      7.99 o 
   1   0   4     3659.77     3543.08     26.29 o 
   2   0   4      321.39      315.49      5.74 o 
   3   0   4        0.01        1.95      2.40 o 
   4   0   4      171.14      184.96      5.38 o 
   5   0   4       32.47       40.43      3.97 o 
   6   0   4      171.27      157.91      5.94 o 
   7   0   4       10.02       12.11      6.56 o 
   8   0   4      892.81      816.35     15.28 o 
   9   0   4      360.37      358.24     12.99 o 
  10   0   4       82.28       86.52     11.13 o 
  11   0   4      160.49      166.53     26.43 o 
  12   0   4       29.66       12.91     11.68 o 
 -11   1   4        0.13        4.53      9.99 o 
 -10   1   4        0.86       -4.64      5.86 o 
  -9   1   4      157.19      136.72      8.81 o 
  -8   1   4      213.22      203.61      8.25 o 
  -7   1   4       77.62       77.49      7.58 o 
  -6   1   4      353.11      372.50      9.19 o 
  -5   1   4      314.57      289.66     10.83 o 
  -4   1   4      135.73      139.00      6.23 o 
  -3   1   4      269.70      269.85      7.90 o 
  -2   1   4      162.02      161.32      6.00 o 
  -1   1   4     3943.33     3870.19     28.01 o 
   0   1   4     1045.69     1000.50     10.06 o 
   1   1   4      184.03      201.38      4.87 o 
   2   1   4     5306.16     4982.63     35.71 o 
   3   1   4      167.08      194.55      4.49 o 
   4   1   4     1303.56     1339.57     13.07 o 
   5   1   4      177.92      189.07      8.80 o 
   6   1   4       52.95       59.54      4.39 o 
   7   1   4       11.67       17.35      4.57 o 
   8   1   4        9.92       12.45      7.95 o 
   9   1   4     1244.82     1157.97     19.81 o 
  10   1   4      153.22      156.58      9.03 o 
  11   1   4       61.15       71.35     20.90 o 
  12   1   4      171.03      184.05     33.66 o 
 -11   2   4        0.35       -7.82      7.82 o 
 -10   2   4        6.30        1.65      6.23 o 
  -9   2   4      149.02      125.07      8.22 o 
  -8   2   4      632.86      608.48     16.64 o 
  -7   2   4       33.24       40.01      8.09 o 
  -6   2   4       14.30        8.33      4.72 o 
  -5   2   4      145.87      145.75      6.25 o 
  -4   2   4      302.08      293.48      8.22 o 
  -3   2   4      536.47      546.77      9.66 o 
  -2   2   4     1425.93     1443.60     15.40 o 
  -1   2   4      724.36      785.74     10.01 o 
   0   2   4      371.17      343.00      6.24 o 
   1   2   4      475.76      456.96      6.89 o 
   2   2   4      777.18      727.76      8.88 o 
   3   2   4      935.36      948.33     10.91 o 
   4   2   4      415.33      431.39      7.39 o 
   5   2   4       45.74       41.17      3.84 o 
   6   2   4      172.31      195.71      6.74 o 
   7   2   4      750.38      730.18     11.84 o 
   8   2   4      291.63      251.97      8.49 o 
   9   2   4      793.60      715.95     16.70 o 
  10   2   4      204.48      210.51     10.24 o 
  11   2   4        9.36        5.92      6.78 o 
  12   2   4       54.15       78.33     13.83 o 
  13   2   4        1.45        4.00      8.91 o 
 -11   3   4        0.13       -1.54     11.07 o 
 -10   3   4       17.15       -2.12     18.75 o 
  -9   3   4       23.26       25.30      6.51 o 
  -8   3   4        6.97        5.02      7.04 o 
  -7   3   4        6.74       -2.38      5.85 o 
  -6   3   4      199.98      182.60      9.17 o 
  -5   3   4       39.47       48.66      7.35 o 
  -4   3   4       75.24       90.01      6.11 o 
  -3   3   4      474.39      452.37     10.43 o 
  -2   3   4       34.78       37.03      4.25 o 
  -1   3   4       32.78       23.04      3.43 o 
   0   3   4      215.02      260.41      6.38 o 
   1   3   4      351.17      364.42      6.54 o 
   2   3   4       30.81       34.83      3.02 o 
   3   3   4     1219.55     1198.62     13.82 o 
   4   3   4      322.52      322.62      6.53 o 
   5   3   4       97.99       78.94      4.35 o 
   6   3   4       50.11       48.15      4.47 o 
   7   3   4      340.78      358.14      8.86 o 
   8   3   4       15.53        9.43      6.88 o 
   9   3   4        6.14        9.50      5.51 o 
  10   3   4       17.97       17.65      6.62 o 
  11   3   4       31.89       28.98      6.85 o 
  12   3   4       90.18       88.22      9.63 o 
  13   3   4       82.36       68.23     10.45 o 
 -11   4   4       28.33       24.90     10.14 o 
 -10   4   4      143.22      184.73     18.75 o 
  -9   4   4       12.68        9.19     11.51 o 
  -8   4   4      157.47      173.49      9.81 o 
  -7   4   4       27.81       22.71      7.67 o 
  -6   4   4      131.56      126.20      7.94 o 
  -5   4   4        5.70       13.20      4.85 o 
  -4   4   4       13.67       21.68      4.29 o 
  -3   4   4       12.84       16.28      4.30 o 
  -2   4   4      163.46      163.04      6.70 o 
  -1   4   4     2021.69     2107.59     20.19 o 
   0   4   4       29.23       31.16      3.78 o 
   1   4   4      297.63      311.62      7.38 o 
   2   4   4        0.51        1.67      2.62 o 
   3   4   4      333.81      404.02      6.74 o 
   4   4   4     3870.26     4088.12     33.17 o 
   5   4   4       19.04       27.42      3.80 o 
   6   4   4        8.59        1.58      3.63 o 
   7   4   4      176.21      163.06      6.84 o 
   8   4   4      216.56      217.78      8.12 o 
   9   4   4       42.51       39.88      6.38 o 
  10   4   4       17.94       17.04      5.56 o 
  11   4   4        7.80        4.55      7.36 o 
  12   4   4       83.57       88.82      6.33 o 
  13   4   4       13.66       11.68      8.61 o 
 -10   5   4        7.12        1.84     11.99 o 
  -9   5   4      115.70      141.70     13.48 o 
  -8   5   4        9.09        9.63     11.49 o 
  -7   5   4       68.87       69.55      8.18 o 
  -6   5   4       63.90       63.82      7.70 o 
  -5   5   4       72.75       55.78      6.21 o 
  -4   5   4       16.87       19.53      5.73 o 
  -3   5   4        7.51        6.08      4.25 o 
  -2   5   4        0.76       -0.96      3.92 o 
  -1   5   4      152.56      150.25      5.71 o 
   0   5   4      394.18      398.56      7.31 o 
   1   5   4       17.98       29.19      3.75 o 
   2   5   4      158.87      168.98      5.07 o 
   3   5   4       16.16       16.37      3.98 o 
   4   5   4       47.91       46.42      4.59 o 
   5   5   4        5.96       11.31      4.41 o 
   6   5   4       68.53       73.41      5.48 o 
   7   5   4       24.26       27.88      5.82 o 
   8   5   4       36.95       21.67      4.95 o 
   9   5   4      320.89      300.99      8.40 o 
  10   5   4       54.76       39.48      6.85 o 
  11   5   4       46.65       51.25      7.67 o 
  12   5   4        5.09        0.13      5.19 o 
 -10   6   4        0.65        2.77      9.22 o 
  -9   6   4       29.47       22.90     16.14 o 
  -8   6   4        3.10       -5.48     17.98 o 
  -7   6   4        6.30        3.80     11.03 o 
  -6   6   4     2086.98     2082.48     28.26 o 
  -5   6   4     1008.58      948.20     15.64 o 
  -4   6   4      101.02      100.87      6.08 o 
  -3   6   4      292.01      288.89      8.52 o 
  -2   6   4       28.63       35.11      4.83 o 
  -1   6   4      256.20      263.84      8.10 o 
   0   6   4      662.28      626.84      9.38 o 
   1   6   4       94.99      100.58      4.98 o 
   2   6   4      372.41      359.69      8.08 o 
   3   6   4      552.74      558.68     11.06 o 
   4   6   4       45.52       47.88      5.24 o 
   5   6   4        1.67       -5.14      5.14 o 
   6   6   4      286.30      283.47      9.94 o 
   7   6   4      166.85      166.70     11.30 o 
   8   6   4        0.75        1.36      7.01 o 
   9   6   4        1.91       -3.08      7.19 o 
  10   6   4      165.34      152.13      8.34 o 
  11   6   4        0.90        2.43      6.58 o 
  12   6   4       12.66       11.28      5.26 o 
  -9   7   4        2.96       -7.38     10.76 o 
  -8   7   4        0.19       -9.50     16.29 o 
  -7   7   4      220.47      222.52     12.62 o 
  -6   7   4      466.09      489.57     12.89 o 
  -5   7   4       68.46       77.37      7.13 o 
  -4   7   4      334.72      307.78     10.47 o 
  -3   7   4        8.05        3.05      4.93 o 
  -2   7   4       37.82       28.78      6.00 o 
  -1   7   4       67.75       72.53      5.74 o 
   0   7   4     1206.23     1161.71     13.12 o 
   1   7   4        9.93        3.03      4.08 o 
   2   7   4       95.75       82.70      5.69 o 
   3   7   4        2.71       -0.36      5.53 o 
   4   7   4       57.91       62.76      6.94 o 
   5   7   4       78.85       74.52      8.07 o 
   6   7   4       64.30       49.83      5.90 o 
   7   7   4        6.60       -1.31      5.04 o 
   8   7   4      125.82      123.52      7.72 o 
   9   7   4      169.71      144.62      8.97 o 
  10   7   4       89.83       92.77      7.86 o 
  11   7   4      124.28      138.17     11.85 o 
  12   7   4        0.54        0.33      6.00 o 
  -8   8   4       60.22       36.88     12.60 o 
  -7   8   4        1.67        7.79      8.45 o 
  -6   8   4       13.20       23.97      9.31 o 
  -5   8   4      362.09      372.46     10.72 o 
  -4   8   4      240.39      249.77      8.77 o 
  -3   8   4       13.19       10.80      5.65 o 
  -2   8   4       98.90       80.10      6.56 o 
  -1   8   4       89.03       73.52      6.53 o 
   0   8   4      313.86      321.31     10.32 o 
   1   8   4      847.28      828.57     16.62 o 
   2   8   4       82.63       86.14      7.32 o 
   3   8   4       67.11       50.20      8.90 o 
   4   8   4       93.59       83.54      9.68 o 
   5   8   4       59.47       38.77      7.78 o 
   6   8   4      218.13      225.36     10.73 o 
   7   8   4      141.59      136.67     10.68 o 
   8   8   4        1.54       -8.34     10.06 o 
   9   8   4       82.27       84.24      7.70 o 
  10   8   4        7.66        6.44      7.41 o 
  11   8   4       92.60      107.76     11.63 o 
  12   8   4       73.11      100.30     11.07 o 
  -7   9   4       62.69       65.47     14.14 o 
  -6   9   4      161.20      163.88     10.75 o 
  -5   9   4       93.91      103.17     10.85 o 
  -4   9   4        4.81       -0.05      5.69 o 
  -3   9   4      221.55      196.82      8.23 o 
  -2   9   4       46.49       37.17      6.58 o 
  -1   9   4        2.85       -1.80      5.24 o 
   0   9   4      158.50      168.47      6.09 o 
   1   9   4        5.50        1.12      4.85 o 
   2   9   4       30.04       35.77      5.47 o 
   3   9   4        4.55       11.40      5.26 o 
   4   9   4      203.55      202.67     13.76 o 
   5   9   4       18.66       27.94      8.16 o 
   6   9   4      174.10      177.26      9.21 o 
   7   9   4      103.34      107.06      8.34 o 
   8   9   4       84.00       78.81      9.46 o 
   9   9   4       16.21       17.05     11.83 o 
  10   9   4       21.72       16.99     11.07 o 
  11   9   4      100.50      123.20     10.32 o 
  -6  10   4        8.22        9.53     12.91 o 
  -5  10   4       19.33       28.16     10.28 o 
  -4  10   4        6.76        0.14      5.38 o 
  -3  10   4       12.34       21.44      5.96 o 
  -2  10   4       40.04       36.55      7.01 o 
  -1  10   4      167.43      173.76      7.28 o 
   0  10   4      118.68      115.77      5.84 o 
   1  10   4      403.70      392.59      9.08 o 
   2  10   4       10.46       15.02      5.54 o 
   3  10   4       11.19       -4.28      7.22 o 
   4  10   4       37.82       38.79      6.28 o 
   5  10   4        5.54        5.58      7.45 o 
   6  10   4       71.81       70.23      7.83 o 
   7  10   4        0.38        9.06      6.88 o 
   8  10   4       48.06       65.00     10.02 o 
   9  10   4      152.37      148.41     11.58 o 
  10  10   4      118.23      154.17     10.47 o 
  -5  11   4       11.67       34.42     13.22 o 
  -4  11   4       20.21       20.27     11.44 o 
  -3  11   4       31.68       33.97      5.84 o 
  -2  11   4       10.30       21.42      5.43 o 
  -1  11   4        0.23       -4.69      4.69 o 
   0  11   4      136.84      136.20      7.02 o 
   1  11   4       48.63       48.78      5.59 o 
   2  11   4       84.25       77.58      6.82 o 
   3  11   4      122.85      128.96      7.82 o 
   4  11   4        6.71      -10.78     10.78 o 
   5  11   4      123.95      149.38     14.49 o 
   6  11   4       11.52        6.22      6.97 o 
   7  11   4       10.06       12.53      6.76 o 
   8  11   4       17.41       21.64      7.37 o 
   9  11   4        1.78        6.59      6.32 o 
  -4  12   4        5.46        7.33      8.91 o 
  -3  12   4       10.72        7.14      6.66 o 
  -2  12   4       57.98       56.02      5.74 o 
  -1  12   4       59.62       75.43      6.32 o 
   0  12   4       48.34       44.04      6.28 o 
   1  12   4       16.71       16.34      6.12 o 
   2  12   4       24.79       19.42      8.04 o 
   3  12   4      221.28      225.77     14.52 o 
   4  12   4       45.43       47.03     17.21 o 
   5  12   4        6.56       21.86     11.51 o 
   6  12   4       24.82       42.25     10.86 o 
   7  12   4       25.65       17.36      8.27 o 
   8  12   4       14.48       23.36     11.68 o 
  -2  13   4        6.42        6.53      5.42 o 
  -1  13   4       43.49       44.81      5.21 o 
   0  13   4       15.46       17.46      5.79 o 
   1  13   4        5.73        0.75     11.13 o 
   2  13   4      110.02      114.29     10.59 o 
   4  13   4      107.60      139.85     18.13 o 
   5  13   4        0.53       -4.19     10.76 o 
   6  13   4        0.38        0.41      6.84 o 
  -5 -11   5       40.73       52.79      8.88 o 
  -4 -11   5       18.93       16.90      9.67 o 
  -3 -11   5        6.47        3.67      9.19 o 
  -2 -11   5       17.18        8.50      6.61 o 
  -1 -11   5      176.80      185.22      8.38 o 
   0 -11   5      455.00      443.59      9.66 o 
   1 -11   5       27.94       15.27      5.59 o 
   2 -11   5       31.25       28.65      6.48 o 
   3 -11   5      120.80      103.94     16.75 o 
  -7 -10   5        0.47       -9.84     11.37 o 
  -6 -10   5        0.15        3.19      6.82 o 
  -5 -10   5        0.80        3.28      8.29 o 
  -4 -10   5       18.37       26.23     11.29 o 
  -3 -10   5        3.13        0.71     11.07 o 
  -2 -10   5       51.31       51.81      7.46 o 
  -1 -10   5      148.00      140.11      8.66 o 
   0 -10   5        1.17       -5.59      5.59 o 
   1 -10   5      140.94      139.97     11.18 o 
   2 -10   5       83.50       81.92      6.09 o 
   3 -10   5        5.86       24.41      6.80 o 
   4 -10   5       17.38       22.15      8.69 o 
   5 -10   5       21.18       17.34      7.16 o 
  -8  -9   5       21.54       18.75     12.60 o 
  -7  -9   5        0.00       -5.21      8.94 o 
  -6  -9   5      211.81      230.98     11.42 o 
  -5  -9   5       33.06       36.73     11.55 o 
  -4  -9   5      258.66      278.46     23.51 o 
  -3  -9   5      183.97      176.27     11.00 o 
  -2  -9   5       17.81       32.10      6.71 o 
  -1  -9   5        9.92       19.35      5.30 o 
   0  -9   5      560.68      529.06      9.33 o 
   1  -9   5      104.53      104.25      6.35 o 
   2  -9   5        7.19       15.18     10.03 o 
   3  -9   5       13.97        5.83      6.21 o 
   4  -9   5       23.37       32.45      7.60 o 
   5  -9   5        5.40        2.79      9.12 o 
   6  -9   5        0.81      -10.76     10.76 o 
  -9  -8   5       59.87       64.55      9.84 o 
  -8  -8   5       33.09       49.13      7.67 o 
  -7  -8   5       21.18       27.91      6.68 o 
  -6  -8   5        5.34       10.80      7.12 o 
  -5  -8   5       72.67       81.88      8.13 o 
  -4  -8   5      142.50      154.64      8.97 o 
  -3  -8   5       45.35       27.55      6.52 o 
  -2  -8   5       67.04       69.08      6.03 o 
  -1  -8   5       52.49       47.91      5.20 o 
   0  -8   5       13.66       19.67      4.62 o 
   1  -8   5       32.22       27.01      5.09 o 
   2  -8   5      257.39      258.24      9.36 o 
   3  -8   5       64.92       64.43      7.73 o 
   4  -8   5        0.43        1.14      5.62 o 
   5  -8   5        7.60        0.12      7.39 o 
   6  -8   5        0.15       -1.23     12.91 o 
   7  -8   5        8.70       -6.45     11.07 o 
 -10  -7   5       53.51       39.65      9.53 o 
  -9  -7   5      207.85      206.84     25.05 o 
  -8  -7   5       37.23       37.97      9.97 o 
  -7  -7   5       22.86       19.98      7.25 o 
  -6  -7   5      154.34      146.02      8.94 o 
  -5  -7   5       42.96       41.89      7.14 o 
  -4  -7   5       64.57       67.43      8.22 o 
  -3  -7   5        0.01        0.88      4.78 o 
  -2  -7   5       19.75       25.13      4.80 o 
  -1  -7   5        5.61        4.52      4.43 o 
   0  -7   5      614.91      595.24      9.31 o 
   1  -7   5      295.70      278.09     12.49 o 
   2  -7   5        7.42       -0.69      4.80 o 
   3  -7   5        2.45        1.86      5.25 o 
   4  -7   5        5.27        6.58      6.74 o 
   5  -7   5        9.20       -2.34      6.52 o 
   6  -7   5      105.36       70.92      8.51 o 
   7  -7   5       21.29       21.52     14.45 o 
  -9  -6   5        0.03        0.61     11.68 o 
  -8  -6   5      152.12      180.42     19.06 o 
  -7  -6   5        1.39       -4.77      6.92 o 
  -6  -6   5      145.87      143.04      9.89 o 
  -5  -6   5       26.85       12.47      7.52 o 
  -4  -6   5       24.31       15.98      8.11 o 
  -3  -6   5        3.77       -1.37      5.32 o 
  -2  -6   5       54.79       65.41      5.31 o 
  -1  -6   5        7.44        5.51      4.48 o 
   0  -6   5      158.31      146.68      6.97 o 
   1  -6   5       61.54       63.23      6.22 o 
   2  -6   5       24.80       21.30      5.38 o 
   3  -6   5      402.72      395.68      8.93 o 
   4  -6   5       54.55       65.76      7.29 o 
   5  -6   5       71.72       70.14      6.16 o 
   6  -6   5        0.00       -2.28      7.17 o 
   7  -6   5       43.50       19.16     13.38 o 
 -10  -5   5        1.04       10.45     11.37 o 
  -9  -5   5      243.92      269.01     12.18 o 
  -8  -5   5       14.33       13.58      9.23 o 
  -7  -5   5      103.54      106.27      7.98 o 
  -6  -5   5       13.50       11.18      7.15 o 
  -5  -5   5       56.95       59.91      8.72 o 
  -4  -5   5        4.64        0.66      9.08 o 
  -3  -5   5      338.34      356.40     11.84 o 
  -2  -5   5      251.57      232.33      7.84 o 
  -1  -5   5       26.00       22.88      4.67 o 
   0  -5   5      232.90      234.65      6.87 o 
   1  -5   5        2.17        4.91      4.51 o 
   2  -5   5        0.07        2.02      4.61 o 
   3  -5   5      185.69      183.39      7.88 o 
   4  -5   5        1.66       -0.12      5.16 o 
   5  -5   5        4.09        2.53      4.92 o 
   6  -5   5       51.93       45.25      8.80 o 
   7  -5   5        4.08        0.34      9.05 o 
   8  -5   5       39.19       20.29     16.29 o 
 -11  -4   5       13.61        6.69      6.60 o 
 -10  -4   5        0.17        0.11      5.56 o 
  -9  -4   5        4.74        4.67      6.24 o 
  -8  -4   5       39.27       35.69      6.50 o 
  -7  -4   5        5.38        9.53      6.00 o 
  -6  -4   5      209.85      202.78     11.32 o 
  -5  -4   5      225.32      229.79     12.47 o 
  -4  -4   5      106.78      110.35      7.84 o 
  -3  -4   5        1.31        2.68      5.44 o 
  -2  -4   5        0.13        1.46      4.62 o 
  -1  -4   5        0.17        3.19      3.50 o 
   0  -4   5        2.69        2.36      3.54 o 
   1  -4   5      157.86      164.79      6.19 o 
   2  -4   5       61.67       61.78      4.89 o 
   3  -4   5       36.92       34.09      4.90 o 
   4  -4   5       23.05       28.56      6.09 o 
   5  -4   5      148.26      131.78      7.69 o 
   6  -4   5      102.26       93.10      6.56 o 
   7  -4   5       14.25       26.04      9.56 o 
   8  -4   5      141.40      186.26     21.82 o 
   9  -4   5       13.88        1.84     16.29 o 
 -11  -3   5       35.11       49.90      5.25 o 
 -10  -3   5       10.40       15.88      5.30 o 
  -9  -3   5       27.10       25.45      6.09 o 
  -8  -3   5        7.27        2.34      6.31 o 
  -7  -3   5      485.60      424.12     11.25 o 
  -6  -3   5      584.67      539.94     15.06 o 
  -5  -3   5      167.93      180.62      8.75 o 
  -4  -3   5        6.14        0.51      5.12 o 
  -3  -3   5      615.45      658.84     12.48 o 
  -2  -3   5      261.19      271.19      7.66 o 
  -1  -3   5      379.58      396.44      7.59 o 
   0  -3   5      261.77      288.86      6.90 o 
   1  -3   5       48.26       46.33      4.26 o 
   2  -3   5       64.39       74.75      4.67 o 
   3  -3   5      133.65      134.02      5.60 o 
   4  -3   5      100.62      110.60      5.64 o 
   5  -3   5       35.15       27.55      6.05 o 
   6  -3   5       45.34       35.15      6.66 o 
   7  -3   5       24.20       34.34      9.47 o 
   8  -3   5      174.75      179.51     13.39 o 
   9  -3   5     1381.15     1472.27     50.10 o 
 -11  -2   5        0.56       10.78      4.95 o 
 -10  -2   5      117.61      104.08      8.89 o 
  -9  -2   5       76.73       67.37      6.21 o 
  -8  -2   5      268.13      250.42      8.29 o 
  -7  -2   5        1.51       -5.33      5.33 o 
  -6  -2   5      666.30      644.33     11.71 o 
  -5  -2   5      425.66      403.92     10.47 o 
  -4  -2   5      713.79      686.94     12.40 o 
  -3  -2   5       74.49       80.47      5.40 o 
  -2  -2   5       90.41       95.95      5.97 o 
  -1  -2   5      555.27      575.01     10.78 o 
   0  -2   5        0.74        7.15      3.28 o 
   1  -2   5      145.84      144.67      5.09 o 
   2  -2   5     1494.76     1447.63     14.22 o 
   3  -2   5       52.76       62.08      4.03 o 
   4  -2   5      362.02      367.74      7.85 o 
   5  -2   5      177.89      187.52      7.44 o 
   6  -2   5       63.32       68.93     12.62 o 
   7  -2   5       42.08       39.72      5.75 o 
   8  -2   5     1278.13     1289.60     24.55 o 
   9  -2   5      424.75      465.66     21.92 o 
  10  -2   5       27.93       44.04     18.44 o 
  11  -2   5       28.92       29.81     12.60 o 
 -11  -1   5       67.47       70.48      5.58 o 
 -10  -1   5        3.37        6.59      5.48 o 
  -9  -1   5       11.29       11.67      5.51 o 
  -8  -1   5      338.15      350.68      9.73 o 
  -7  -1   5       28.86       32.37      5.31 o 
  -6  -1   5       23.68       20.02      5.62 o 
  -5  -1   5       64.11       61.21      5.60 o 
  -4  -1   5      296.06      306.76      8.86 o 
  -3  -1   5      256.23      255.78      7.12 o 
  -2  -1   5      161.68      203.15      6.51 o 
  -1  -1   5      511.58      528.72      9.09 o 
   0  -1   5      464.56      512.55      9.58 o 
   1  -1   5      118.00      106.06      4.36 o 
   2  -1   5       51.55       60.93      4.15 o 
   3  -1   5        8.61        9.16      3.34 o 
   4  -1   5      280.29      308.47      7.14 o 
   5  -1   5      204.62      240.14      7.45 o 
   6  -1   5       62.12       60.72      6.12 o 
   7  -1   5      895.69      869.96     19.17 o 
   8  -1   5        2.84       10.24      5.30 o 
   9  -1   5      674.53      694.03     21.83 o 
  10  -1   5      297.89      280.03     48.87 o 
  11  -1   5      103.36      113.77     26.13 o 
  12  -1   5        0.27        8.61      9.84 o 
 -11   0   5       11.19       12.13      4.78 o 
 -10   0   5        1.88        0.25      5.40 o 
  -9   0   5        2.75       11.80      5.37 o 
  -8   0   5        1.04       -1.51      6.57 o 
  -7   0   5       96.43       92.06      6.43 o 
  -6   0   5      367.43      376.71     10.57 o 
  -5   0   5       10.79        9.30      4.34 o 
  -4   0   5       34.18       30.78      4.68 o 
  -3   0   5      388.36      380.65      7.91 o 
  -2   0   5        0.16        4.40      3.17 o 
  -1   0   5     3565.48     3610.74     23.65 o 
   0   0   5        2.65        0.20      2.87 o 
   1   0   5     1630.14     1623.70     16.71 o 
   2   0   5      116.83      109.55      4.68 o 
   3   0   5      961.26      988.47     11.62 o 
   4   0   5      480.95      473.30      9.18 o 
   5   0   5        2.31        0.91      3.73 o 
   6   0   5     1005.55      946.46     14.48 o 
   7   0   5      369.72      341.50     12.05 o 
   8   0   5      798.96      758.39     14.08 o 
   9   0   5        2.78        2.87      6.38 o 
  10   0   5      231.06      259.62     26.59 o 
  11   0   5        0.49       10.66     10.41 o 
  12   0   5      181.94      191.12     24.90 o 
 -11   1   5       17.32       14.21      6.10 o 
 -10   1   5       13.94       10.25      5.36 o 
  -9   1   5        0.04        8.68      7.47 o 
  -8   1   5       12.87        4.78      6.59 o 
  -7   1   5      148.91      149.01      7.91 o 
  -6   1   5      131.14      120.63      7.83 o 
  -5   1   5        0.02       -4.24      4.24 o 
  -4   1   5      851.07      899.24     12.78 o 
  -3   1   5      498.82      494.42     10.30 o 
  -2   1   5      549.02      560.87      9.13 o 
  -1   1   5      671.92      685.34      9.19 o 
   0   1   5     1921.01     2020.50     14.87 o 
   1   1   5      454.63      419.37      6.73 o 
   2   1   5      634.01      598.82      7.60 o 
   3   1   5      793.02      796.34     10.44 o 
   4   1   5        3.96        4.44      3.66 o 
   5   1   5        1.93       -3.66      3.66 o 
   6   1   5       17.46       22.18      4.70 o 
   7   1   5      239.14      242.74      8.84 o 
   8   1   5      148.32      143.96      7.53 o 
   9   1   5       37.44       34.55      7.18 o 
  10   1   5        1.39       -1.65      6.74 o 
  11   1   5        2.81      -12.91     12.91 o 
  12   1   5       40.60       43.33      9.44 o 
 -11   2   5       31.73       33.20      5.89 o 
 -10   2   5        0.14       -0.69      5.36 o 
  -9   2   5      384.96      398.78     12.31 o 
  -8   2   5      251.49      247.77     10.48 o 
  -7   2   5       17.32        5.96      5.53 o 
  -6   2   5        7.20        0.12      5.62 o 
  -5   2   5       36.96       36.71      5.24 o 
  -4   2   5        5.95        5.08      4.31 o 
  -3   2   5        0.03        0.63      3.83 o 
  -2   2   5      348.18      342.62      7.65 o 
  -1   2   5     4089.52     4375.74     35.48 o 
   0   2   5      142.26      156.40      4.65 o 
   1   2   5      647.80      629.63      8.36 o 
   2   2   5       24.75       12.79      2.89 o 
   3   2   5       87.35      123.17      4.40 o 
   4   2   5     4617.62     4713.27     33.06 o 
   5   2   5      244.05      290.37      8.49 o 
   6   2   5       95.53       91.61      6.10 o 
   7   2   5       17.37       16.42      5.57 o 
   8   2   5       59.67       57.48      6.04 o 
   9   2   5       25.11       19.89      6.66 o 
  10   2   5      194.90      184.24      9.95 o 
  11   2   5        1.44        3.91      6.63 o 
  12   2   5       82.85       88.62     10.54 o 
 -11   3   5      122.48      140.47     13.22 o 
 -10   3   5       59.57       74.60     10.59 o 
  -9   3   5      163.69      170.80      8.56 o 
  -8   3   5        0.43       -4.41      6.44 o 
  -7   3   5      116.81      123.23      9.03 o 
  -6   3   5       27.74       26.34      6.70 o 
  -5   3   5       33.68       30.30      5.35 o 
  -4   3   5      326.99      305.92      7.99 o 
  -3   3   5      147.60      141.10      6.31 o 
  -2   3   5     1443.58     1575.86     15.20 o 
  -1   3   5      586.77      617.79      9.39 o 
   0   3   5      347.43      326.72      7.01 o 
   1   3   5      312.97      276.53      5.71 o 
   2   3   5     1439.82     1446.26     12.68 o 
   3   3   5       90.79       92.60      4.20 o 
   4   3   5       89.94       66.21      4.11 o 
   5   3   5       57.86       60.44      4.56 o 
   6   3   5      774.00      771.86     12.03 o 
   7   3   5      281.20      273.04      9.50 o 
   8   3   5        7.27       11.02      5.22 o 
   9   3   5      171.77      180.68      8.01 o 
  10   3   5       10.33        4.62      7.01 o 
  11   3   5      132.97      141.98     14.56 o 
  12   3   5        3.15        7.02      6.61 o 
 -10   4   5        4.55       -7.38     12.29 o 
  -9   4   5        0.51        6.33     13.99 o 
  -8   4   5       41.42       47.02     13.98 o 
  -7   4   5        3.67        0.96      7.50 o 
  -6   4   5     2224.45     2109.88     25.20 o 
  -5   4   5      437.38      392.77      9.50 o 
  -4   4   5        6.80        2.56      4.34 o 
  -3   4   5     1443.22     1524.49     19.66 o 
  -2   4   5      301.19      299.88      9.02 o 
  -1   4   5      151.03      152.33      6.28 o 
   0   4   5      982.19      980.65     12.08 o 
   1   4   5      252.74      265.53      5.86 o 
   2   4   5      883.82      847.43     10.13 o 
   3   4   5       30.22       36.42      3.63 o 
   4   4   5      113.08      146.03      5.40 o 
   5   4   5        0.17        1.16      3.51 o 
   6   4   5      168.83      155.18     10.30 o 
   7   4   5      529.97      512.97     17.24 o 
   8   4   5      437.72      437.96      9.62 o 
   9   4   5      334.38      295.70      9.98 o 
  10   4   5        0.43        5.14      6.30 o 
  11   4   5      167.56      184.47      8.62 o 
  12   4   5      139.16      140.94      6.76 o 
 -10   5   5       11.71        8.61     10.76 o 
  -9   5   5        6.87       17.18     15.52 o 
  -8   5   5       72.38       72.12      7.90 o 
  -7   5   5        2.44        4.30      7.48 o 
  -6   5   5      621.95      662.85     15.72 o 
  -5   5   5       39.08       48.02      5.52 o 
  -4   5   5        7.02       16.68      6.86 o 
  -3   5   5       23.68       23.37      4.52 o 
  -2   5   5      166.09      161.66      7.39 o 
  -1   5   5      114.64      135.54      5.84 o 
   0   5   5       72.30       87.32      4.46 o 
   1   5   5       33.39       33.38      4.37 o 
   2   5   5      204.38      208.06      7.48 o 
   3   5   5      398.25      413.25      9.02 o 
   4   5   5        0.26       -0.97      4.77 o 
   5   5   5       19.95       18.52      4.62 o 
   6   5   5      138.72      154.30      6.75 o 
   7   5   5       49.51       55.47      5.70 o 
   8   5   5       27.15       22.16      5.74 o 
   9   5   5       25.95       22.25      5.12 o 
  10   5   5        3.82        1.22      5.68 o 
  11   5   5        0.85       -1.20      5.85 o 
  12   5   5        4.98        5.13      4.62 o 
  -9   6   5       27.99       31.97     13.22 o 
  -8   6   5       85.34       94.27     14.75 o 
  -7   6   5        1.86        1.14      6.42 o 
  -6   6   5       17.76       26.25     11.09 o 
  -5   6   5      350.74      338.44     10.64 o 
  -4   6   5       70.52       65.65      6.14 o 
  -3   6   5       51.97       54.87      8.13 o 
  -2   6   5      223.68      206.91      7.63 o 
  -1   6   5       15.21       11.07      4.61 o 
   0   6   5      326.15      317.92      7.59 o 
   1   6   5       16.25       16.32      3.99 o 
   2   6   5       98.67      104.48      5.85 o 
   3   6   5       66.49       70.85      6.54 o 
   4   6   5      214.10      225.40      9.86 o 
   5   6   5       65.64       75.31      7.36 o 
   6   6   5       51.04       59.07      5.48 o 
   7   6   5      105.02       94.58      5.86 o 
   8   6   5      215.54      206.21     10.68 o 
   9   6   5      137.81      136.41      7.55 o 
  10   6   5      185.74      183.21      9.54 o 
  11   6   5       41.24       47.72      6.69 o 
  12   6   5      150.08      182.95     12.60 o 
  -9   7   5        2.69       -0.92      9.53 o 
  -8   7   5        8.48       -1.16      9.67 o 
  -7   7   5      134.18      148.25     11.14 o 
  -6   7   5       62.73       71.82      7.93 o 
  -5   7   5      797.14      792.92     14.86 o 
  -4   7   5       42.96       43.25      5.91 o 
  -3   7   5      697.55      664.62     13.40 o 
  -2   7   5       51.78       49.45      6.84 o 
  -1   7   5       52.97       45.46      5.32 o 
   0   7   5       41.81       35.66      4.64 o 
   1   7   5      134.76      125.60      6.28 o 
   2   7   5       33.37       37.30      6.14 o 
   3   7   5        8.00        3.53      5.72 o 
   4   7   5       55.79       51.20      6.73 o 
   5   7   5        2.11        1.27      8.68 o 
   6   7   5      456.66      434.88     11.06 o 
   7   7   5        0.20        1.82      5.05 o 
   8   7   5       24.80       21.52      6.17 o 
   9   7   5      126.21      114.88      7.46 o 
  10   7   5        7.90        8.22      6.54 o 
  11   7   5        3.85        6.03      6.31 o 
  12   7   5       32.83       35.99      6.22 o 
  -8   8   5       43.45       32.27     11.07 o 
  -7   8   5        2.02        1.44     10.84 o 
  -6   8   5      141.86      147.31     11.46 o 
  -5   8   5       48.01       50.46      6.81 o 
  -4   8   5       13.02       14.26      6.56 o 
  -3   8   5       14.24        9.17      5.94 o 
  -2   8   5        3.01        1.35      5.17 o 
  -1   8   5        0.01       -1.77      5.13 o 
   0   8   5       21.87       23.63      5.51 o 
   1   8   5       22.29       29.66      6.28 o 
   2   8   5      409.35      392.68     12.65 o 
   3   8   5        1.69       -4.90      5.45 o 
   4   8   5      343.85      325.14     14.45 o 
   5   8   5        4.53       -3.15      6.36 o 
   6   8   5       35.04       40.57      8.13 o 
   7   8   5        0.22       -6.82      6.82 o 
   8   8   5      273.57      261.40     11.36 o 
   9   8   5        9.84        8.35      6.70 o 
  10   8   5       12.74       22.43     11.51 o 
  11   8   5        0.93        0.96      9.22 o 
  -7   9   5       40.02       37.32      8.47 o 
  -6   9   5       27.86       41.68      8.53 o 
  -5   9   5       24.07       18.03      6.02 o 
  -4   9   5      148.18      149.98      8.23 o 
  -3   9   5        0.42       -2.58      5.82 o 
  -2   9   5      220.05      193.71      7.75 o 
  -1   9   5       19.24       20.66      5.06 o 
   0   9   5        2.77       -1.95      4.48 o 
   1   9   5       10.96        7.55      5.98 o 
   2   9   5      358.08      349.58      8.93 o 
   3   9   5      224.46      224.94      9.85 o 
   4   9   5      524.37      475.11     14.95 o 
   5   9   5       93.56       96.20      9.07 o 
   6   9   5      240.82      244.77     11.13 o 
   7   9   5      264.29      261.90      9.91 o 
   8   9   5       17.26       29.30      9.23 o 
   9   9   5        0.03       -0.41     14.60 o 
  10   9   5       74.60       96.86     11.84 o 
  11   9   5       39.57       52.46     13.99 o 
  -6  10   5      157.49      143.44     10.21 o 
  -5  10   5       82.58      101.35      9.30 o 
  -4  10   5       54.70       65.86      7.81 o 
  -3  10   5       25.61       31.30      6.61 o 
  -2  10   5        0.12       -4.99      5.30 o 
  -1  10   5       16.35       12.73      5.06 o 
   0  10   5        2.00       -4.99      4.99 o 
   1  10   5      154.76      156.19      6.69 o 
   2  10   5       82.98       88.72     10.82 o 
   3  10   5      367.83      365.40     12.33 o 
   4  10   5       62.17       55.83     14.73 o 
   5  10   5       22.52       25.79      7.72 o 
   6  10   5      147.57      152.19      9.77 o 
   7  10   5        0.13       -6.03      7.00 o 
   8  10   5        8.97       11.76      8.72 o 
   9  10   5        9.83        5.11      8.03 o 
  10  10   5       10.25       16.62      6.70 o 
  -5  11   5        0.88      -10.76     10.76 o 
  -4  11   5        0.05        3.23      5.42 o 
  -3  11   5        0.04        1.22      4.69 o 
  -2  11   5       58.98       59.27      6.24 o 
  -1  11   5        0.02        3.87      5.76 o 
   0  11   5       83.60       82.21      6.48 o 
   1  11   5       41.34       40.21      5.73 o 
   2  11   5        0.40        7.56      7.10 o 
   3  11   5      218.30      229.50     11.71 o 
   4  11   5       63.91       64.99     15.37 o 
   5  11   5       66.08       55.07     10.64 o 
   6  11   5        3.14        7.44     10.49 o 
   7  11   5      151.52      140.43      8.88 o 
   8  11   5       72.31       56.51      9.23 o 
   9  11   5        2.21       -1.42      5.99 o 
  -3  12   5        3.64        7.98      6.18 o 
  -2  12   5        2.54       -4.39      4.39 o 
  -1  12   5       60.18       67.32      5.76 o 
   0  12   5        3.79       -4.68      4.68 o 
   1  12   5        0.72       -6.12      6.12 o 
   2  12   5        1.16        1.34      7.38 o 
   3  12   5       43.06       54.40     16.91 o 
   4  12   5      140.32      142.92     19.36 o 
   5  12   5        9.05      -10.32     10.32 o 
   6  12   5      125.49      151.23     12.30 o 
   7  12   5        0.48        6.76     12.91 o 
   8  12   5        1.86        5.23     10.45 o 
  -1  13   5        5.14        9.34      6.34 o 
   0  13   5       17.36       19.20      5.60 o 
   1  13   5       74.76       69.75      5.91 o 
   2  13   5       68.54       62.45      9.37 o 
   3  13   5      100.40       73.94      9.67 o 
   4  13   5       52.58       58.44      9.74 o 
   5  13   5       26.75       40.14      8.58 o 
   6  13   5       63.75       76.49      7.69 o 
  -4 -11   6       78.27       61.17     11.99 o 
  -3 -11   6       44.68       35.35     11.99 o 
  -2 -11   6       12.43       19.67     11.53 o 
  -1 -11   6        4.07       14.52     11.65 o 
   0 -11   6        1.80       -4.37      4.61 o 
   1 -11   6       90.00       71.63      5.13 o 
  -6 -10   6        1.96       -0.92     11.37 o 
  -5 -10   6       67.37       61.26      9.72 o 
  -4 -10   6       23.25       13.81      8.13 o 
  -3 -10   6        1.43       -4.79     10.02 o 
  -2 -10   6       79.39      101.88      7.41 o 
  -1 -10   6        9.48       12.63      6.44 o 
   0 -10   6      129.77      130.04      8.89 o 
   1 -10   6      182.16      176.43     12.57 o 
   2 -10   6       37.80       43.25      5.57 o 
   3 -10   6       32.48       33.84      5.99 o 
   4 -10   6       56.21       43.25      7.82 o 
  -7  -9   6       60.36       79.61     13.83 o 
  -6  -9   6      113.41      142.85      9.09 o 
  -5  -9   6      218.98      232.53     12.71 o 
  -4  -9   6       60.02       73.46     10.09 o 
  -3  -9   6       27.02       31.96      9.17 o 
  -2  -9   6        7.08       -5.87      7.64 o 
  -1  -9   6        9.65        4.20      5.37 o 
   0  -9   6       21.74       21.58      5.04 o 
   1  -9   6      121.77      123.79      7.21 o 
   2  -9   6        1.88       -1.22      5.59 o 
   3  -9   6        4.63       20.75      5.28 o 
   4  -9   6        7.09       14.24     10.63 o 
   5  -9   6      156.02      152.42      9.92 o 
   6  -9   6       12.09       10.14      9.53 o 
  -8  -8   6        7.65        6.45      7.38 o 
  -7  -8   6       14.62        2.90      9.84 o 
  -6  -8   6      241.67      269.38      9.79 o 
  -5  -8   6        0.00        9.07      6.38 o 
  -4  -8   6       23.22       21.75     11.64 o 
  -3  -8   6        3.77        0.30      7.44 o 
  -2  -8   6        0.78        2.91      5.63 o 
  -1  -8   6       93.00       81.59      6.13 o 
   0  -8   6        1.38        3.14      4.87 o 
   1  -8   6       78.24       76.69      5.74 o 
   2  -8   6       87.06       89.48      7.29 o 
   3  -8   6      109.44      100.05      7.28 o 
   4  -8   6      111.92      112.56     12.48 o 
   5  -8   6        4.34        3.18      8.29 o 
   6  -8   6        4.64        8.61      9.16 o 
   7  -8   6       30.00       26.74     10.45 o 
  -9  -7   6       17.91       24.90      9.84 o 
  -8  -7   6        0.22       -6.29      7.82 o 
  -7  -7   6      139.95      146.56     11.30 o 
  -6  -7   6        0.65        7.27      7.11 o 
  -5  -7   6        9.00       13.90      6.89 o 
  -4  -7   6        4.53       -3.43      6.38 o 
  -3  -7   6        2.92        3.40      5.09 o 
  -2  -7   6       11.41        3.87      4.99 o 
  -1  -7   6       47.74       44.17      5.63 o 
   0  -7   6      114.25      110.03      5.51 o 
   1  -7   6       25.31       21.30      4.77 o 
   2  -7   6        0.67       -1.45      4.91 o 
   3  -7   6       77.82       84.06      7.39 o 
   4  -7   6        8.63        7.00      6.80 o 
   5  -7   6        7.81        9.12      6.68 o 
   6  -7   6       14.78       18.99      8.52 o 
   7  -7   6        9.51        8.20     12.45 o 
  -9  -6   6       39.49       43.60      8.80 o 
  -8  -6   6       56.14       62.81     10.31 o 
  -7  -6   6       80.84       88.55      8.45 o 
  -6  -6   6       33.37       21.60     11.14 o 
  -5  -6   6       55.75       41.77      7.53 o 
  -4  -6   6      174.02      132.32      9.30 o 
  -3  -6   6      212.70      197.56      6.96 o 
  -2  -6   6       71.53       84.57      5.74 o 
  -1  -6   6        7.08        7.09      4.36 o 
   0  -6   6      112.95      115.80      5.27 o 
   1  -6   6        0.03       -3.91      4.40 o 
   2  -6   6      232.05      218.66      7.53 o 
   3  -6   6       22.07       16.69      4.81 o 
   4  -6   6        4.03        6.58      5.29 o 
   5  -6   6      290.30      292.26      8.77 o 
   6  -6   6      109.14      121.92     11.30 o 
   7  -6   6        1.87       -0.91     16.44 o 
   8  -6   6        0.00      -14.14     14.14 o 
  -9  -5   6       55.23       70.69     13.83 o 
  -8  -5   6        5.64       -9.84     12.91 o 
  -7  -5   6        0.67       -7.38     13.52 o 
  -6  -5   6       10.02       15.64      8.34 o 
  -5  -5   6       24.44       15.63      7.15 o 
  -4  -5   6       73.87       88.25      8.38 o 
  -3  -5   6        4.45        4.91      5.33 o 
  -2  -5   6       45.47       42.92      5.18 o 
  -1  -5   6       12.25        9.22      4.54 o 
   0  -5   6       32.34       41.36      5.53 o 
   1  -5   6        1.45       -0.15      5.31 o 
   2  -5   6       10.34       15.88      5.27 o 
   3  -5   6       97.79       90.73      7.87 o 
   4  -5   6      255.26      223.68      7.82 o 
   5  -5   6       53.24       53.47      7.08 o 
   6  -5   6       32.98       27.74      5.56 o 
   7  -5   6       32.85       38.05     12.91 o 
   8  -5   6       18.83       12.29     15.98 o 
   9  -5   6      304.50      362.69     23.97 o 
 -10  -4   6       10.01        2.12     19.36 o 
  -9  -4   6       57.36       51.60      9.55 o 
  -8  -4   6      313.52      346.27     10.46 o 
  -7  -4   6        3.23       -5.93      5.93 o 
  -6  -4   6       53.68       47.34      5.87 o 
  -5  -4   6      244.63      255.60     23.03 o 
  -4  -4   6      294.37      289.02     14.01 o 
  -3  -4   6        0.02        2.30      5.95 o 
  -2  -4   6       38.11       32.08      5.57 o 
  -1  -4   6       25.96       30.49      4.87 o 
   0  -4   6       52.74       60.65      4.92 o 
   1  -4   6        4.15       -0.93      3.90 o 
   2  -4   6       47.69       44.80      5.85 o 
   3  -4   6       65.53       80.17      6.08 o 
   4  -4   6      569.00      567.82     10.94 o 
   5  -4   6        3.22        5.49      5.02 o 
   6  -4   6       23.83       20.34      5.45 o 
   7  -4   6      116.57      118.71     10.35 o 
   8  -4   6        2.31       -3.38     15.68 o 
   9  -4   6      528.33      650.07     32.58 o 
 -11  -3   6       32.50       26.95     10.76 o 
 -10  -3   6        0.02       -0.50      5.11 o 
  -9  -3   6       23.93       20.60     11.53 o 
  -8  -3   6      121.39      126.00      8.08 o 
  -7  -3   6        0.03        1.70      6.02 o 
  -6  -3   6       91.24      107.87      6.37 o 
  -5  -3   6      151.04      134.27      9.66 o 
  -4  -3   6       36.51       46.09      6.80 o 
  -3  -3   6        4.84       -1.62      4.87 o 
  -2  -3   6      258.38      241.89      9.71 o 
  -1  -3   6      453.19      478.99     11.42 o 
   0  -3   6       99.32      116.29      5.32 o 
   1  -3   6      120.15      116.15      5.58 o 
   2  -3   6       20.87       14.83      4.11 o 
   3  -3   6      339.56      324.37     12.16 o 
   4  -3   6      151.83      163.86      9.41 o 
   5  -3   6      168.57      192.60      9.61 o 
   6  -3   6        1.43        6.04      6.62 o 
   7  -3   6       19.37       16.23      5.67 o 
   8  -3   6       22.23       33.25     13.22 o 
   9  -3   6        0.20       11.37     16.29 o 
  10  -3   6      151.19      171.82     18.75 o 
 -11  -2   6        0.12       -0.38      5.73 o 
 -10  -2   6       61.30       55.37      7.24 o 
  -9  -2   6        2.60       12.60      6.34 o 
  -8  -2   6        0.01       -5.82      5.82 o 
  -7  -2   6       83.97       78.11      7.30 o 
  -6  -2   6       21.80       28.98      5.05 o 
  -5  -2   6      150.82      149.53      8.15 o 
  -4  -2   6       41.92       44.91      6.48 o 
  -3  -2   6      210.87      232.73      7.97 o 
  -2  -2   6        8.49        6.49      4.15 o 
  -1  -2   6      207.34      213.94      7.95 o 
   0  -2   6       39.67       36.51      3.79 o 
   1  -2   6       21.58       21.09      3.48 o 
   2  -2   6      243.55      233.95      6.62 o 
   3  -2   6      524.97      520.39      8.99 o 
   4  -2   6      318.37      335.64      8.43 o 
   5  -2   6      273.42      283.70      8.82 o 
   6  -2   6       42.10       50.24      6.54 o 
   7  -2   6       14.79       13.36      5.76 o 
   8  -2   6        7.27        3.64      5.49 o 
   9  -2   6       10.89       -4.75     10.72 o 
  10  -2   6      135.93      143.04     13.21 o 
  11  -2   6        0.67       -1.84     12.29 o 
 -11  -1   6        0.00       -1.82      5.37 o 
 -10  -1   6        2.18        8.67      5.02 o 
  -9  -1   6       11.83       13.68      5.92 o 
  -8  -1   6       31.23       25.62      5.87 o 
  -7  -1   6      126.67      134.43      7.43 o 
  -6  -1   6      263.48      263.76      8.81 o 
  -5  -1   6       11.51       11.08      6.25 o 
  -4  -1   6      863.42      843.73     14.38 o 
  -3  -1   6        2.49        6.85      4.78 o 
  -2  -1   6        3.42       -0.78      3.94 o 
  -1  -1   6      957.87      939.41     11.87 o 
   0  -1   6       61.64       68.92      4.56 o 
   1  -1   6      623.27      629.30      8.73 o 
   2  -1   6       19.55       22.27      3.47 o 
   3  -1   6       82.21       82.11      4.87 o 
   4  -1   6      420.36      434.41      8.75 o 
   5  -1   6       18.44       24.42      4.72 o 
   6  -1   6       21.30       28.29      5.96 o 
   7  -1   6        0.11        0.95      5.10 o 
   8  -1   6      120.02      126.98      8.79 o 
   9  -1   6      284.32      311.40     14.43 o 
  10  -1   6      150.84      185.37     22.44 o 
  11  -1   6        0.02       -5.75      9.06 o 
 -11   0   6       76.10       67.28      4.61 o 
 -10   0   6       19.17       19.29      5.16 o 
  -9   0   6      108.25       96.00      7.12 o 
  -8   0   6      170.90      172.65      9.48 o 
  -7   0   6        0.09       -5.42      5.42 o 
  -6   0   6      794.38      786.02     11.72 o 
  -5   0   6      500.86      503.72     16.73 o 
  -4   0   6       17.29       11.97      4.67 o 
  -3   0   6       66.82       72.75      5.43 o 
  -2   0   6       21.95       16.68      4.26 o 
  -1   0   6       31.05       18.70      4.23 o 
   0   0   6       18.29       28.76      3.92 o 
   1   0   6      121.49      124.42      4.97 o 
   2   0   6      173.32      156.61      4.98 o 
   3   0   6        0.08       -3.11      3.25 o 
   4   0   6       19.37       26.64      4.05 o 
   5   0   6      260.61      290.12      8.55 o 
   6   0   6        0.25        2.86      5.01 o 
   7   0   6      726.38      714.85     12.28 o 
   8   0   6        2.63       -0.46      5.38 o 
   9   0   6        3.76        2.56      6.35 o 
  10   0   6       99.45      127.77     19.36 o 
  11   0   6        1.19       -0.52     18.75 o 
  12   0   6       25.61       26.71      7.66 o 
 -11   1   6        2.33        1.85      4.81 o 
 -10   1   6        6.47        5.39      4.82 o 
  -9   1   6        0.57       -4.14      5.74 o 
  -8   1   6      164.11      146.43      8.06 o 
  -7   1   6      444.39      440.51     18.06 o 
  -6   1   6      267.96      249.29      9.18 o 
  -5   1   6        6.86        8.66      5.15 o 
  -4   1   6     1165.20     1097.14     16.69 o 
  -3   1   6        0.89       -0.39      4.14 o 
  -2   1   6       31.73       50.12      4.49 o 
  -1   1   6      731.80      794.47      9.86 o 
   0   1   6     2241.20     2364.69     20.97 o 
   1   1   6       25.03       21.67      3.50 o 
   2   1   6      119.71      128.94      4.99 o 
   3   1   6        9.77       11.24      3.59 o 
   4   1   6       90.50      102.14      5.23 o 
   5   1   6       28.04       40.92      4.90 o 
   6   1   6      202.78      209.74     12.84 o 
   7   1   6       47.24       53.55      6.10 o 
   8   1   6       71.82       85.35      6.94 o 
   9   1   6      102.94      116.07      8.09 o 
  10   1   6       33.58       35.21      7.60 o 
  11   1   6       39.92       38.52     10.93 o 
  12   1   6        8.80       13.84      7.74 o 
 -10   2   6       13.01       13.71      4.65 o 
  -9   2   6        2.75        1.90     10.91 o 
  -8   2   6      141.88      143.07     10.74 o 
  -7   2   6      274.17      252.06     10.84 o 
  -6   2   6      782.61      750.45     13.41 o 
  -5   2   6      607.97      598.56     13.08 o 
  -4   2   6      434.52      427.10      9.19 o 
  -3   2   6      250.20      280.41      8.75 o 
  -2   2   6        0.33       -3.62      3.62 o 
  -1   2   6     1391.35     1412.95     15.14 o 
   0   2   6      423.97      451.69      7.58 o 
   1   2   6     1259.29     1250.76     11.89 o 
   2   2   6      785.63      761.35      8.88 o 
   3   2   6       15.96        9.84      3.62 o 
   4   2   6       18.63       30.73      4.25 o 
   5   2   6        2.36        4.27      4.17 o 
   6   2   6        6.03        2.78      4.64 o 
   7   2   6      544.10      521.62     13.99 o 
   8   2   6      579.00      530.75     11.81 o 
   9   2   6      173.48      189.84     15.04 o 
  10   2   6        3.08        2.33      7.33 o 
  11   2   6        0.14        1.48     10.01 o 
  12   2   6      302.44      353.97     14.70 o 
 -10   3   6        0.04       -4.94      6.01 o 
  -9   3   6      101.26      110.90      7.57 o 
  -8   3   6      585.63      582.31     16.33 o 
  -7   3   6      152.50      164.50     10.52 o 
  -6   3   6      945.01      888.11     15.67 o 
  -5   3   6      352.93      344.75     15.01 o 
  -4   3   6        1.83        3.98      4.32 o 
  -3   3   6        1.41        3.21      3.78 o 
  -2   3   6       15.93       15.79      3.80 o 
  -1   3   6      248.40      254.32      6.92 o 
   0   3   6      150.09      148.24      5.19 o 
   1   3   6        6.46        7.68      2.91 o 
   2   3   6      238.60      203.89      5.66 o 
   3   3   6      379.92      376.66      7.17 o 
   4   3   6       76.61       82.62      4.55 o 
   5   3   6       50.11       43.75      4.54 o 
   6   3   6        0.12       -0.06      4.44 o 
   7   3   6      177.56      164.77      7.75 o 
   8   3   6       37.79       43.89      6.11 o 
   9   3   6       24.23       24.74      6.44 o 
  10   3   6      232.79      237.69     27.70 o 
  11   3   6        0.04        7.35      5.79 o 
  12   3   6       22.97       33.59      6.69 o 
 -10   4   6       14.87        7.38     10.76 o 
  -9   4   6        8.34       -0.77     13.99 o 
  -8   4   6      201.81      204.02     10.49 o 
  -7   4   6      247.85      232.60     11.80 o 
  -6   4   6      225.87      222.87     10.13 o 
  -5   4   6        0.67        7.94      5.50 o 
  -4   4   6        9.08       12.71      5.43 o 
  -3   4   6      194.70      189.47      6.90 o 
  -2   4   6      294.83      276.99      9.62 o 
  -1   4   6       20.80       23.73      4.46 o 
   0   4   6      181.33      182.16      6.35 o 
   1   4   6      155.97      169.74      5.02 o 
   2   4   6       49.30       54.21      5.24 o 
   3   4   6       34.37       33.21      3.83 o 
   4   4   6       34.81       36.22      4.27 o 
   5   4   6       67.21       84.91      7.52 o 
   6   4   6        9.54       19.19      4.74 o 
   7   4   6       15.67       23.43      5.19 o 
   8   4   6        3.95       -2.10      5.02 o 
   9   4   6       10.75       11.45      5.21 o 
  10   4   6       29.83       23.77      8.53 o 
  11   4   6      136.06      151.23      7.99 o 
  12   4   6        6.64        4.39      4.59 o 
  -9   5   6       29.53       47.81     10.21 o 
  -8   5   6       35.55       56.02      7.70 o 
  -7   5   6      114.62      132.49      8.93 o 
  -6   5   6       32.38       30.74     11.66 o 
  -5   5   6      679.50      664.32     12.64 o 
  -4   5   6       19.95       19.91      5.42 o 
  -3   5   6      477.11      467.09     12.69 o 
  -2   5   6       11.15        8.12      4.79 o 
  -1   5   6       13.37       19.39      4.52 o 
   0   5   6      193.08      187.39      6.75 o 
   1   5   6       82.29       83.31      4.77 o 
   2   5   6        3.74       -0.45      3.62 o 
   3   5   6      746.80      775.82     11.27 o 
   4   5   6      166.38      156.62      7.67 o 
   5   5   6      224.89      222.96      7.96 o 
   6   5   6        6.24        2.51      5.72 o 
   7   5   6      532.53      492.09     10.17 o 
   8   5   6       94.19      124.98      6.39 o 
   9   5   6      385.73      355.30      8.83 o 
  10   5   6      233.56      220.27      8.01 o 
  11   5   6       99.54      110.45      8.46 o 
  12   5   6        5.58        5.18      4.64 o 
  -9   6   6        7.65       -0.61     10.76 o 
  -8   6   6        0.83        4.13     15.98 o 
  -7   6   6        1.17        2.46     10.34 o 
  -6   6   6      314.60      321.62     11.59 o 
  -5   6   6        1.55        2.35      5.59 o 
  -4   6   6       92.94      102.92      7.10 o 
  -3   6   6       28.67       25.21      6.17 o 
  -2   6   6       38.11       34.02      5.85 o 
  -1   6   6       77.76       70.75      5.49 o 
   0   6   6      359.88      354.87     10.37 o 
   1   6   6       11.82       18.68      4.57 o 
   2   6   6        3.53        4.42      4.70 o 
   3   6   6        4.56       -0.51      4.27 o 
   4   6   6       60.26       80.41      7.81 o 
   5   6   6       68.37       65.13      8.52 o 
   6   6   6      167.22      168.51      8.74 o 
   7   6   6        5.54        5.63      5.50 o 
   8   6   6        9.34       12.78      6.14 o 
   9   6   6       68.37       71.34      6.65 o 
  10   6   6        1.17       -5.75      5.75 o 
  11   6   6        4.36        2.87      5.65 o 
  12   6   6       15.14       13.41      5.24 o 
  -8   7   6        0.01       -4.30     11.99 o 
  -7   7   6        4.67       -0.39      8.28 o 
  -6   7   6      128.30      126.33     12.39 o 
  -5   7   6      161.73      158.13      9.02 o 
  -4   7   6       12.18       15.52      5.83 o 
  -3   7   6       63.13       68.38      7.18 o 
  -2   7   6        8.12       -5.16      5.63 o 
  -1   7   6       83.47       81.18      7.77 o 
   0   7   6       78.36       64.88      7.90 o 
   1   7   6     1421.04     1402.33     19.20 o 
   2   7   6      192.71      180.90     10.82 o 
   3   7   6      680.42      738.88     24.93 o 
   4   7   6      758.92      691.26     56.09 o 
   5   7   6       14.00       12.96      6.80 o 
   6   7   6       39.12       43.90      5.89 o 
   7   7   6       29.48       22.49      5.25 o 
   8   7   6       33.31       39.14      6.43 o 
   9   7   6        2.43       -0.73      5.96 o 
  10   7   6       25.14       24.94      6.60 o 
  11   7   6       13.30       10.42      5.42 o 
  12   7   6       85.50      140.16     12.91 o 
  -8   8   6        0.02       -1.84      9.22 o 
  -7   8   6       71.93       76.66      8.63 o 
  -6   8   6       22.11       27.59      8.95 o 
  -5   8   6        0.51        5.53      6.29 o 
  -4   8   6       54.62       65.85      7.29 o 
  -3   8   6        2.93       13.16      6.01 o 
  -2   8   6       35.11       35.98      6.08 o 
  -1   8   6       96.04      115.29      7.67 o 
   0   8   6      386.45      347.78     11.88 o 
   1   8   6      113.12      111.69      7.45 o 
   2   8   6      165.22      159.93      6.92 o 
   3   8   6      101.57      105.98      9.42 o 
   4   8   6       42.68       43.00      7.17 o 
   5   8   6        6.99        4.72      7.28 o 
   6   8   6       53.60       55.77      9.23 o 
   7   8   6       67.01       71.55     12.33 o 
   8   8   6        2.19        6.80      9.17 o 
   9   8   6       43.79       36.54      9.78 o 
  10   8   6        4.80       -2.69     11.07 o 
  11   8   6        1.99       -0.15      6.55 o 
  -7   9   6       10.42       -3.43      6.84 o 
  -6   9   6       35.95       38.65      8.71 o 
  -5   9   6       15.43       20.29      5.96 o 
  -4   9   6       32.43       35.80      6.70 o 
  -3   9   6       19.50       18.64      6.11 o 
  -2   9   6       58.13       67.45      5.71 o 
  -1   9   6      419.91      414.48      9.63 o 
   0   9   6       11.13       13.25      5.42 o 
   1   9   6      233.14      233.57      8.19 o 
   2   9   6      163.10      152.46      6.24 o 
   3   9   6      265.75      266.13     10.82 o 
   4   9   6       65.53       68.02      9.60 o 
   5   9   6      120.29      109.89      9.28 o 
   6   9   6      135.19      139.13      9.55 o 
   7   9   6      472.01      446.21     12.94 o 
   8   9   6      167.33      179.99     10.47 o 
   9   9   6       17.30       18.37      8.81 o 
  10   9   6       16.62       38.70      9.99 o 
  11   9   6       32.31       33.33      7.48 o 
  -6  10   6       75.78       95.99      8.66 o 
  -5  10   6       10.29       24.70      6.47 o 
  -4  10   6       96.96      113.77      6.32 o 
  -3  10   6        0.27       -5.06      5.06 o 
  -2  10   6       55.76       59.46      5.85 o 
  -1  10   6        8.50        5.00      4.99 o 
   0  10   6        4.69        8.88      5.10 o 
   1  10   6        7.18       13.44      6.29 o 
   2  10   6      146.98      146.17      8.65 o 
   3  10   6       81.02       81.71      7.38 o 
   4  10   6      106.69      108.00     32.89 o 
   5  10   6       15.97       16.63      7.84 o 
   6  10   6        0.07       -7.19      7.19 o 
   7  10   6       27.15       24.74      7.06 o 
   8  10   6        8.32       24.73     10.28 o 
   9  10   6       11.90       14.81      8.10 o 
  10  10   6       14.21       16.66      6.25 o 
  -4  11   6       16.04       26.58      9.45 o 
  -3  11   6        6.55        6.81      4.77 o 
  -2  11   6      113.83      107.67      5.97 o 
  -1  11   6       85.47       87.38      6.11 o 
   0  11   6        9.05       11.14      4.94 o 
   1  11   6       74.55       72.32      6.26 o 
   2  11   6        6.26       12.98      6.14 o 
   3  11   6      278.79      309.53     17.60 o 
   4  11   6      141.82      166.15     10.74 o 
   5  11   6       73.97       95.16     12.42 o 
   6  11   6        5.07        7.34     14.14 o 
   7  11   6        8.71       19.53      8.47 o 
   8  11   6        2.61        0.31     12.91 o 
   9  11   6       98.28       98.36     13.52 o 
  -3  12   6       11.91       16.21      5.89 o 
  -2  12   6       18.90       30.42      5.43 o 
  -1  12   6       71.21       69.52      5.45 o 
   0  12   6       50.51       48.07      5.94 o 
   1  12   6       95.71       96.68      7.26 o 
   2  12   6      619.34      661.16     17.79 o 
   3  12   6      509.72      589.52     30.12 o 
   4  12   6        3.14       -1.22      8.25 o 
   5  12   6       65.06       81.87     14.60 o 
   6  12   6        6.01       14.49      8.86 o 
   7  12   6        1.92       -3.38     11.99 o 
   8  12   6       19.95       14.14     10.45 o 
  -1  13   6       32.91       39.34      7.68 o 
   0  13   6       29.77       34.28     12.76 o 
   1  13   6       11.35        4.83      7.35 o 
   2  13   6        5.49       -2.24      7.71 o 
   3  13   6        7.70        9.34      8.03 o 
   4  13   6       10.29       12.10      8.44 o 
   5  13   6       49.91       53.16      8.03 o 
   6  13   6        4.06       11.37      9.53 o 
  -4 -10   7       59.53       55.55      9.68 o 
  -3 -10   7       21.17       36.88     13.52 o 
  -2 -10   7        2.42       -1.28      8.91 o 
  -1 -10   7       28.27       29.92     14.95 o 
   0 -10   7      103.21      110.06      7.44 o 
   1 -10   7       51.85       53.94      5.53 o 
   2 -10   7      104.97      111.91      7.00 o 
  -6  -9   7       70.24       68.54     13.22 o 
  -5  -9   7      257.15      330.30     14.61 o 
  -4  -9   7        2.48        3.07      7.96 o 
  -3  -9   7       86.50      106.23      9.60 o 
  -2  -9   7       67.50       89.34      7.43 o 
  -1  -9   7        7.47       16.71      7.01 o 
   0  -9   7       51.21       64.08      6.56 o 
   1  -9   7       93.16       97.85      6.90 o 
   2  -9   7        1.34       -2.65      5.49 o 
   3  -9   7      103.14      107.48      5.97 o 
   4  -9   7        3.03       15.99      5.52 o 
   5  -9   7       41.09       33.50     10.14 o 
  -6  -8   7      105.68      100.62      9.60 o 
  -5  -8   7       56.48       65.44     10.42 o 
  -4  -8   7      190.37      218.65     12.13 o 
  -3  -8   7        2.51        7.77      8.48 o 
  -2  -8   7       66.31       73.98      7.63 o 
  -1  -8   7       58.18       62.48      6.00 o 
   0  -8   7      145.60      151.54      9.06 o 
   1  -8   7        0.13        5.30      5.22 o 
   2  -8   7        0.25        1.75      5.64 o 
   3  -8   7       12.64       15.60      5.60 o 
   4  -8   7       27.98       29.56      7.32 o 
   5  -8   7       93.17      109.69     15.49 o 
   6  -8   7        4.09        3.22      7.82 o 
  -8  -7   7        9.45        7.99      7.99 o 
  -7  -7   7       13.88       10.79      7.88 o 
  -6  -7   7       25.78       18.46      7.26 o 
  -5  -7   7        0.00       -2.77      6.68 o 
  -4  -7   7        0.18       11.55     11.31 o 
  -3  -7   7       15.91        7.30     13.64 o 
  -2  -7   7        4.85        3.19      5.50 o 
  -1  -7   7       93.25       85.78      6.33 o 
   0  -7   7      306.08      288.68      8.08 o 
   1  -7   7        2.62       -3.61      4.62 o 
   2  -7   7       33.80       32.81      5.14 o 
   3  -7   7        0.14       -3.71      5.70 o 
   4  -7   7       52.35       47.92      6.31 o 
   5  -7   7      133.25      130.00      8.99 o 
   6  -7   7       91.57      110.29     23.51 o 
   7  -7   7        0.09       -5.51      8.30 o 
  -9  -6   7       63.61       67.93     10.14 o 
  -8  -6   7        2.36       -4.92      7.61 o 
  -7  -6   7       70.71       82.43     10.65 o 
  -6  -6   7        0.65       -2.33      9.61 o 
  -5  -6   7       85.91       94.33     11.80 o 
  -4  -6   7        0.41       -5.76      5.76 o 
  -3  -6   7       32.58       30.03      6.32 o 
  -2  -6   7      368.13      330.18     15.65 o 
  -1  -6   7       61.39       59.75      5.77 o 
   0  -6   7        0.97        3.52      4.35 o 
   1  -6   7       89.47       92.00      5.52 o 
   2  -6   7      119.55      106.74      7.24 o 
   3  -6   7       11.60       17.68      5.58 o 
   4  -6   7      129.71      119.48      8.59 o 
   5  -6   7        1.03        1.35      5.47 o 
   6  -6   7       55.35       32.88      9.02 o 
   7  -6   7      109.71      139.36     12.73 o 
   8  -6   7       59.05       82.68     14.45 o 
  -9  -5   7       40.80       28.89     11.99 o 
  -8  -5   7       52.41       57.55     10.91 o 
  -7  -5   7        7.54       18.68     10.15 o 
  -6  -5   7      112.86      117.91     11.35 o 
  -5  -5   7        5.43       10.66      7.28 o 
  -4  -5   7        8.96       16.20      6.42 o 
  -3  -5   7        2.55       14.83      5.85 o 
  -2  -5   7        9.86       12.76      4.60 o 
  -1  -5   7      174.24      158.52      5.72 o 
   0  -5   7      136.68      114.21      5.87 o 
   1  -5   7       46.18       38.50      4.73 o 
   2  -5   7        8.97        5.84      4.82 o 
   3  -5   7      143.04      146.66      6.71 o 
   4  -5   7       25.10       35.56      5.89 o 
   5  -5   7       70.26       71.46      6.85 o 
   6  -5   7       90.49       93.67      6.86 o 
   7  -5   7        8.58       -3.19     11.37 o 
   8  -5   7       63.51       87.60     17.21 o 
   9  -5   7        1.26       11.37     12.29 o 
 -10  -4   7        0.03        3.69      7.99 o 
  -9  -4   7        0.21       -4.15      8.76 o 
  -8  -4   7       17.89       18.83      9.23 o 
  -7  -4   7        0.07        0.78      9.45 o 
  -6  -4   7       38.26       33.27      7.43 o 
  -5  -4   7       31.06       22.90      7.55 o 
  -4  -4   7       25.35       23.24      6.57 o 
  -3  -4   7       36.67       46.28      8.83 o 
  -2  -4   7        7.57        8.94      5.02 o 
  -1  -4   7      237.14      241.49      8.40 o 
   0  -4   7        2.94        6.19      5.14 o 
   1  -4   7      131.36      128.13      8.77 o 
   2  -4   7       49.75       44.32      6.01 o 
   3  -4   7       59.10       48.46      5.65 o 
   4  -4   7      499.46      454.98     12.23 o 
   5  -4   7        4.98        0.77      5.26 o 
   6  -4   7        1.75        0.76      5.24 o 
   7  -4   7       87.66      129.32     11.46 o 
   8  -4   7       27.06       10.14     16.60 o 
   9  -4   7      135.57      146.92     17.52 o 
 -10  -3   7       11.04       15.37      7.68 o 
  -9  -3   7      150.99      158.54      9.94 o 
  -8  -3   7       44.57       41.65      7.40 o 
  -7  -3   7      136.60      126.63      7.88 o 
  -6  -3   7       49.04       51.87      5.75 o 
  -5  -3   7       36.28       37.44      5.69 o 
  -4  -3   7      637.69      576.59     19.06 o 
  -3  -3   7        3.82        0.76     14.29 o 
  -2  -3   7       14.19       10.56      5.86 o 
  -1  -3   7        0.03        2.24      5.30 o 
   0  -3   7       96.52      117.71      6.98 o 
   1  -3   7        0.01       -0.10      4.02 o 
   2  -3   7        4.33        2.32      4.21 o 
   3  -3   7       65.81       56.56      6.63 o 
   4  -3   7      160.36      145.55      7.14 o 
   5  -3   7        5.10       -1.55      4.85 o 
   6  -3   7       42.71       39.02      6.27 o 
   7  -3   7       13.92        9.02      5.94 o 
   8  -3   7       12.52       10.95     21.82 o 
   9  -3   7      222.18      263.10     22.74 o 
  10  -3   7        0.81        9.22     12.60 o 
 -10  -2   7        8.51        9.88      5.04 o 
  -9  -2   7       14.02       17.48      5.70 o 
  -8  -2   7       21.33       10.18      6.51 o 
  -7  -2   7       19.99       11.30      6.67 o 
  -6  -2   7      367.31      358.55     17.60 o 
  -5  -2   7      210.71      216.96      8.47 o 
  -4  -2   7        5.21       -4.44      5.06 o 
  -3  -2   7       71.83       75.35      6.62 o 
  -2  -2   7      156.46      133.19      6.78 o 
  -1  -2   7      256.06      261.19     10.77 o 
   0  -2   7      840.77      818.99     12.79 o 
   1  -2   7      237.51      239.14      6.75 o 
   2  -2   7      186.90      192.91      6.36 o 
   3  -2   7        5.27        2.28      4.27 o 
   4  -2   7       15.10       17.13      7.11 o 
   5  -2   7      142.98      157.07      7.16 o 
   6  -2   7       36.00       37.40      5.96 o 
   7  -2   7        6.31        2.65      5.49 o 
   8  -2   7       70.27       74.20      9.00 o 
   9  -2   7      214.67      228.89     15.75 o 
  10  -2   7       64.92       79.51     16.14 o 
  11  -2   7       68.77       64.85     12.29 o 
 -10  -1   7       12.19       10.96      5.63 o 
  -9  -1   7        0.70        9.17      5.87 o 
  -8  -1   7        0.91       -5.76      5.76 o 
  -7  -1   7        1.61        4.43      6.80 o 
  -6  -1   7       11.72        8.25      7.35 o 
  -5  -1   7       86.01      101.78      6.32 o 
  -4  -1   7      190.04      190.51     11.09 o 
  -3  -1   7       32.22       27.16      5.32 o 
  -2  -1   7       58.51       67.56      5.55 o 
  -1  -1   7      852.98      864.62     17.69 o 
   0  -1   7     2281.06     2341.65     27.00 o 
   1  -1   7      463.07      445.59      8.21 o 
   2  -1   7        1.67        2.58      3.47 o 
   3  -1   7       72.22       73.79      5.40 o 
   4  -1   7      268.00      260.77      8.17 o 
   5  -1   7       12.93       15.14      4.65 o 
   6  -1   7      149.32      154.46      6.79 o 
   7  -1   7       24.72       16.09      5.47 o 
   8  -1   7      298.79      311.37     12.14 o 
   9  -1   7        1.63       -4.13      8.77 o 
  10  -1   7       14.15       24.38     15.68 o 
  11  -1   7       12.24       13.48      8.44 o 
 -10   0   7       86.44       85.47      7.50 o 
  -9   0   7       27.73       24.75      5.70 o 
  -8   0   7      149.05      148.66      7.12 o 
  -7   0   7       20.66       22.38      6.41 o 
  -6   0   7       28.61       26.92      8.19 o 
  -5   0   7      378.90      377.04     11.94 o 
  -4   0   7      104.01      114.31     12.20 o 
  -3   0   7      244.18      232.76      8.58 o 
  -2   0   7        3.62        5.81      4.88 o 
  -1   0   7       87.64      103.69      5.84 o 
   0   0   7     2273.34     2276.34     23.28 o 
   1   0   7     1920.00     1781.89     18.39 o 
   2   0   7      352.52      332.33      7.21 o 
   3   0   7       25.00       23.15      3.97 o 
   4   0   7       67.00       73.44      5.36 o 
   5   0   7       23.17       28.20      5.73 o 
   6   0   7        0.04        2.93      5.05 o 
   7   0   7      128.76      124.41      6.62 o 
   8   0   7      524.38      544.69     13.19 o 
   9   0   7       62.32       74.15      7.54 o 
  10   0   7       33.45       36.07     11.74 o 
  11   0   7        9.64       10.82     10.60 o 
 -10   1   7        0.33        2.19      4.45 o 
  -9   1   7       43.02       41.36      5.84 o 
  -8   1   7        0.00        2.35      5.49 o 
  -7   1   7       36.40       19.13      6.25 o 
  -6   1   7      512.16      499.60     10.57 o 
  -5   1   7      908.56      867.97     13.94 o 
  -4   1   7       26.21       22.32      6.05 o 
  -3   1   7        7.68        6.46      4.64 o 
  -2   1   7        6.17       12.32      5.56 o 
  -1   1   7      365.74      380.45     12.15 o 
   0   1   7        2.85        0.96      4.02 o 
   1   1   7      207.65      193.21      5.82 o 
   2   1   7      250.76      250.14      6.46 o 
   3   1   7      247.67      236.48      7.31 o 
   4   1   7      321.19      304.27      7.64 o 
   5   1   7        0.86        0.32      4.62 o 
   6   1   7      924.73      830.86     14.33 o 
   7   1   7        0.86       -4.91      4.91 o 
   8   1   7       26.79       30.81      6.62 o 
   9   1   7       83.26       88.92      8.09 o 
  10   1   7       43.37       42.58      8.23 o 
  11   1   7        0.59       -8.94      8.94 o 
  12   1   7        3.18       -2.89      6.34 o 
 -10   2   7       45.36       49.53      5.96 o 
  -9   2   7        3.38       -3.79      5.12 o 
  -8   2   7       13.09       20.70      6.73 o 
  -7   2   7        3.11       -3.01      5.40 o 
  -6   2   7      300.39      294.87      9.17 o 
  -5   2   7      221.89      234.98      8.85 o 
  -4   2   7        3.22       11.61      5.13 o 
  -3   2   7       12.00       13.00      4.21 o 
  -2   2   7       39.65       48.12      5.14 o 
  -1   2   7       95.66      125.18      7.55 o 
   0   2   7        2.75        5.75      4.30 o 
   1   2   7        0.68        5.28      3.87 o 
   2   2   7      257.78      236.35      6.57 o 
   3   2   7      131.02      131.72      5.54 o 
   4   2   7      375.04      358.41      8.01 o 
   5   2   7        7.27       10.87      5.59 o 
   6   2   7       52.54       52.09      6.50 o 
   7   2   7       85.21      102.54      6.79 o 
   8   2   7      195.34      179.71     11.21 o 
   9   2   7      144.16      152.83     16.27 o 
  10   2   7       28.03       25.32      8.52 o 
  11   2   7       11.86        8.87      9.38 o 
  12   2   7       96.47      122.15      9.99 o 
 -10   3   7       19.25        2.33      6.26 o 
  -9   3   7       31.96       49.67      5.51 o 
  -8   3   7       36.30       43.28      6.36 o 
  -7   3   7        1.76       17.83      5.70 o 
  -6   3   7       77.33       58.01      6.00 o 
  -5   3   7      109.94      137.23      6.67 o 
  -4   3   7       44.72       50.74      6.33 o 
  -3   3   7       13.25       21.76      4.73 o 
  -2   3   7      412.94      409.35      9.75 o 
  -1   3   7      266.06      283.22      7.63 o 
   0   3   7       89.16       98.26      5.98 o 
   1   3   7       14.61        9.22      3.47 o 
   2   3   7        0.37       -0.86      3.86 o 
   3   3   7      119.52      137.15      6.00 o 
   4   3   7      162.59      174.37      6.97 o 
   5   3   7      440.59      420.36     10.13 o 
   6   3   7       39.85       26.00      6.04 o 
   7   3   7        2.78        9.62      4.67 o 
   8   3   7        0.36       -4.68      5.88 o 
   9   3   7      164.05      171.03      7.33 o 
  10   3   7        0.69        7.36      6.26 o 
  11   3   7        9.32        9.39      5.49 o 
  12   3   7       73.60       93.45      6.82 o 
  -9   4   7       60.82       90.93     13.37 o 
  -8   4   7        5.02        7.89      6.80 o 
  -7   4   7       61.89       69.03      9.41 o 
  -6   4   7      166.38      162.71      8.75 o 
  -5   4   7       24.20       27.79      5.94 o 
  -4   4   7       21.83       17.36      5.30 o 
  -3   4   7       12.35       16.66      5.25 o 
  -2   4   7      731.05      697.17     10.83 o 
  -1   4   7       14.25       21.58      4.84 o 
   0   4   7      169.33      195.33      7.70 o 
   1   4   7       32.13       18.11      4.97 o 
   2   4   7        0.00       -0.27      3.53 o 
   3   4   7      157.19      165.53      6.89 o 
   4   4   7      453.62      463.58     11.38 o 
   5   4   7       43.81       44.77      6.30 o 
   6   4   7       52.38       42.00      5.85 o 
   7   4   7      166.99      179.41      7.06 o 
   8   4   7        3.03        1.76      4.86 o 
   9   4   7        4.54        4.92      5.17 o 
  10   4   7        7.72        8.42      6.43 o 
  11   4   7        1.60        6.01      5.69 o 
  12   4   7        0.00       -4.69      5.24 o 
  -9   5   7       16.29       23.63      7.30 o 
  -8   5   7        2.57       10.22      5.81 o 
  -7   5   7       47.39       57.63      8.74 o 
  -6   5   7       75.84       76.72     10.64 o 
  -5   5   7       59.90       76.61      7.11 o 
  -4   5   7       39.08       32.03      5.77 o 
  -3   5   7      300.86      321.37      8.32 o 
  -2   5   7        0.29       -4.95      4.95 o 
  -1   5   7        9.66       16.58      4.90 o 
   0   5   7       39.43       36.42      5.16 o 
   1   5   7      222.68      249.43     13.69 o 
   2   5   7       19.25       26.55      5.06 o 
   3   5   7      187.96      158.92      7.00 o 
   4   5   7       56.12       60.45      6.36 o 
   5   5   7        8.56       11.43      6.61 o 
   6   5   7      145.18      168.27      8.87 o 
   7   5   7       84.59       63.65      7.42 o 
   8   5   7      126.22      120.64      8.81 o 
   9   5   7      451.57      427.02     10.13 o 
  10   5   7       79.85       72.68      7.44 o 
  11   5   7       18.42       22.46      5.84 o 
  12   5   7      293.69      328.34     14.33 o 
  -8   6   7       19.28       22.31      7.12 o 
  -7   6   7        3.16        0.83      8.52 o 
  -6   6   7      129.79      137.41     11.45 o 
  -5   6   7      142.48      142.76      7.81 o 
  -4   6   7       31.91       42.43      6.36 o 
  -3   6   7       29.61       30.36      6.95 o 
  -2   6   7        7.24        7.54      5.59 o 
  -1   6   7       92.48       90.16      8.01 o 
   0   6   7       91.46       92.07      6.90 o 
   1   6   7       41.22       46.52      6.91 o 
   2   6   7       60.00       64.92      8.14 o 
   3   6   7       95.01       87.94      7.13 o 
   4   6   7      187.57      184.43     15.08 o 
   5   6   7       65.00       68.76      5.93 o 
   6   6   7       69.64       70.33      5.94 o 
   7   6   7        3.03       -3.09      5.53 o 
   8   6   7      236.15      243.77     12.58 o 
   9   6   7      277.11      273.56      9.42 o 
  10   6   7      270.76      285.51     10.22 o 
  11   6   7       22.83       28.68      6.33 o 
  12   6   7      107.92      126.17     16.29 o 
  -8   7   7        8.08       -0.92     10.45 o 
  -7   7   7        4.48        4.59      8.41 o 
  -6   7   7       47.29       46.66      9.54 o 
  -5   7   7      186.96      186.42     11.48 o 
  -4   7   7       38.58       50.38      8.38 o 
  -3   7   7       34.74       47.65      5.79 o 
  -2   7   7       10.11        7.81      6.04 o 
  -1   7   7      138.02      129.79      5.97 o 
   0   7   7      158.71      164.04      6.47 o 
   1   7   7       14.98       11.48      5.21 o 
   2   7   7       18.95       21.39      5.27 o 
   3   7   7      501.44      490.56     20.41 o 
   4   7   7      105.98      120.19     10.78 o 
   5   7   7      142.30      154.16      9.49 o 
   6   7   7       11.38       22.97      5.81 o 
   7   7   7       42.09       34.00      6.55 o 
   8   7   7      337.16      278.61     10.83 o 
   9   7   7      529.88      502.34     13.00 o 
  10   7   7       10.31       13.08      6.06 o 
  11   7   7        1.77        7.34     11.07 o 
  -7   8   7        7.86        9.53      6.62 o 
  -6   8   7        0.16        2.04      6.99 o 
  -5   8   7       24.30       24.05      5.91 o 
  -4   8   7      453.07      443.83     14.07 o 
  -3   8   7       92.22      100.38      6.13 o 
  -2   8   7       23.87       19.51      5.15 o 
  -1   8   7        0.26        5.05      5.13 o 
   0   8   7      648.96      629.47     11.93 o 
   1   8   7      140.28      135.86      6.26 o 
   2   8   7      535.05      508.99     14.62 o 
   3   8   7      104.24      101.86      9.06 o 
   4   8   7        0.16       -5.14      6.12 o 
   5   8   7      141.94      138.57     10.27 o 
   6   8   7      215.94      211.73     11.62 o 
   7   8   7        4.50       -3.82      7.13 o 
   8   8   7       96.87      102.79     12.36 o 
   9   8   7       32.50       42.01     11.41 o 
  10   8   7        5.00       -8.91      8.91 o 
  11   8   7        2.42        4.90     13.37 o 
  -6   9   7        9.29        0.47      6.73 o 
  -5   9   7       14.72       12.47      5.60 o 
  -4   9   7        8.40       10.57      5.72 o 
  -3   9   7       74.97       91.11      6.67 o 
  -2   9   7      355.27      366.60      8.98 o 
  -1   9   7        0.94       -3.98      4.85 o 
   0   9   7      293.87      285.36      9.85 o 
   1   9   7        5.33        4.08      5.99 o 
   2   9   7      177.82      183.03      6.90 o 
   3   9   7     1025.20     1024.20     19.03 o 
   4   9   7      323.81      311.30     12.43 o 
   5   9   7        0.33       -0.68      6.36 o 
   6   9   7      524.65      467.00     13.23 o 
   7   9   7       63.99       53.63      7.45 o 
   8   9   7        0.28      -10.32     10.32 o 
   9   9   7      122.10      124.17      9.64 o 
  10   9   7       20.94       12.76      6.77 o 
  -5  10   7        0.07       10.18      6.55 o 
  -4  10   7        4.10       14.27      5.29 o 
  -3  10   7        4.22       -2.87      5.27 o 
  -2  10   7       31.69       35.74      6.62 o 
  -1  10   7      367.91      365.73      9.55 o 
   0  10   7       44.99       44.90      6.07 o 
   1  10   7       42.02       34.49      6.56 o 
   2  10   7      246.80      244.70     10.30 o 
   3  10   7     1089.90     1083.61     23.81 o 
   4  10   7      407.67      404.37     11.67 o 
   5  10   7      175.15      169.23     10.23 o 
   6  10   7        2.62        8.02      8.41 o 
   7  10   7        2.16       -6.77      6.88 o 
   8  10   7       37.63       33.62     10.02 o 
   9  10   7       55.45       41.24      8.66 o 
  10  10   7        0.03        0.92      9.22 o 
  -4  11   7        4.40       -5.73      5.73 o 
  -3  11   7       13.37       13.16      4.97 o 
  -2  11   7        4.95        1.81      5.36 o 
  -1  11   7        1.03       -0.23      5.60 o 
   0  11   7       47.13       50.19      6.32 o 
   1  11   7        0.61       -7.18      7.18 o 
   2  11   7       16.01        5.80      9.44 o 
   3  11   7       39.30       50.75     14.75 o 
   4  11   7      234.52      254.80     14.20 o 
   5  11   7        3.72        3.05     10.94 o 
   6  11   7        4.26       -1.97      6.55 o 
   7  11   7       17.57        9.29      8.18 o 
   8  11   7        1.53        7.07     12.29 o 
   9  11   7        2.06       -9.53      9.53 o 
  -2  12   7        9.15        6.62      4.53 o 
  -1  12   7        5.22       10.02      5.21 o 
   0  12   7        0.22        6.68      6.21 o 
   1  12   7        3.48        4.91      6.74 o 
   2  12   7        0.12       -7.92      9.23 o 
   3  12   7        2.22       -5.65      9.41 o 
   4  12   7      137.60      143.02      9.98 o 
   5  12   7        4.35       -6.77      9.07 o 
   6  12   7      167.51      137.15      9.84 o 
   7  12   7       20.30        9.84     11.07 o 
   0  13   7        7.30       18.27      9.84 o 
   1  13   7       21.88       32.92      7.60 o 
   2  13   7       18.20       11.46      8.45 o 
   3  13   7       22.78       24.00      6.23 o 
   4  13   7       72.43       71.64      8.48 o 
   5  13   7        0.53       -6.07      6.07 o 
  -5  -9   8        0.45        7.38      7.99 o 
  -4  -9   8       21.88       19.39      8.18 o 
  -3  -9   8       23.32       31.02      8.48 o 
  -2  -9   8        0.29       10.47      8.84 o 
  -1  -9   8       53.78       62.72     10.31 o 
   0  -9   8        7.78       14.87      6.59 o 
   1  -9   8      215.80      233.31      8.73 o 
   2  -9   8        0.07        7.61      4.55 o 
   3  -9   8        8.48       18.41      4.95 o 
  -5  -8   8       53.10       65.47     11.99 o 
  -4  -8   8        0.97       -2.18      7.73 o 
  -3  -8   8       34.24       29.14      8.54 o 
  -2  -8   8       35.24       10.45     13.83 o 
  -1  -8   8       55.18       69.98      8.57 o 
   0  -8   8      100.45       99.83      8.12 o 
   1  -8   8       13.38        8.95      5.54 o 
   2  -8   8       62.31       54.81      6.60 o 
   3  -8   8       53.92       72.66      9.57 o 
   4  -8   8        2.43       12.83      5.72 o 
   5  -8   8        0.59        5.43      7.74 o 
  -6  -7   8       64.05       93.44     14.14 o 
  -5  -7   8       16.84       17.40      9.22 o 
  -4  -7   8       35.48       45.49      7.68 o 
  -3  -7   8        0.41       10.01      8.40 o 
  -2  -7   8        0.88        9.72      6.97 o 
  -1  -7   8       11.38       16.52      6.15 o 
   0  -7   8       25.66       27.48      5.95 o 
   1  -7   8        3.28       -2.92      5.17 o 
   2  -7   8       22.21       23.51      5.51 o 
   3  -7   8       58.88       80.70      6.56 o 
   4  -7   8        0.60       -3.68      5.19 o 
   5  -7   8       56.46       61.42     10.93 o 
   6  -7   8        4.88        3.05      8.26 o 
  -8  -6   8       45.63       57.78      9.22 o 
  -7  -6   8       16.24       13.82      7.88 o 
  -6  -6   8        1.72       -4.91      8.11 o 
  -5  -6   8       16.65        7.47     12.51 o 
  -4  -6   8       44.50       64.47      7.15 o 
  -3  -6   8      173.41      183.39     13.35 o 
  -2  -6   8      247.30      242.10     12.07 o 
  -1  -6   8      117.46      135.73      8.17 o 
   0  -6   8        0.11       -4.74      4.74 o 
   1  -6   8       83.77       80.38      5.54 o 
   2  -6   8       23.96       15.43      4.74 o 
   3  -6   8       80.54       78.95      6.18 o 
   4  -6   8      328.05      352.09     12.64 o 
   5  -6   8       21.03       26.37      6.64 o 
   6  -6   8       16.46       27.72     10.41 o 
   7  -6   8        9.98       20.11      9.68 o 
  -8  -5   8       17.12        5.53      7.82 o 
  -7  -5   8       47.51       39.49     10.91 o 
  -6  -5   8        0.49       -4.17     11.26 o 
  -5  -5   8       49.54       35.52      8.49 o 
  -4  -5   8      145.39      137.58      8.31 o 
  -3  -5   8       31.66       19.89      7.09 o 
  -2  -5   8       19.68       21.96      4.72 o 
  -1  -5   8       39.32       34.06      5.81 o 
   0  -5   8       25.39       26.83      5.45 o 
   1  -5   8       62.20       51.24      5.05 o 
   2  -5   8      175.22      181.37      7.62 o 
   3  -5   8        0.23       -3.44      4.91 o 
   4  -5   8      128.04      111.48      7.55 o 
   5  -5   8       37.55       37.06      7.70 o 
   6  -5   8      144.91      158.43      9.06 o 
   7  -5   8        6.85       15.62     10.19 o 
   8  -5   8       18.64       23.16      8.56 o 
  -9  -4   8      116.82      118.52      8.69 o 
  -8  -4   8       94.88      103.16     20.69 o 
  -7  -4   8       25.12       13.54      7.91 o 
  -6  -4   8      200.18      209.94      9.44 o 
  -5  -4   8        0.03        1.51      6.39 o 
  -4  -4   8       11.03        6.47      6.50 o 
  -3  -4   8       80.51       83.51      7.79 o 
  -2  -4   8       12.28       13.16      4.92 o 
  -1  -4   8       18.83       18.34      5.13 o 
   0  -4   8      587.54      549.27     10.64 o 
   1  -4   8      148.41      133.49      5.93 o 
   2  -4   8      238.42      228.07      9.27 o 
   3  -4   8      129.00      121.42      7.07 o 
   4  -4   8       93.55       66.33      5.68 o 
   5  -4   8      532.53      567.59     13.30 o 
   6  -4   8        0.80       -1.16      6.37 o 
   7  -4   8      150.77      165.74     20.59 o 
   8  -4   8       17.70        2.62      9.66 o 
   9  -4   8       21.55       23.36     12.60 o 
  -9  -3   8        7.94       -1.84      9.53 o 
  -8  -3   8       41.25       45.94      9.56 o 
  -7  -3   8       17.33       10.08      9.22 o 
  -6  -3   8      273.60      273.23     15.63 o 
  -5  -3   8      319.34      311.80     13.28 o 
  -4  -3   8       58.37       68.61      6.79 o 
  -3  -3   8      150.94      142.52      9.23 o 
  -2  -3   8        2.81       -1.99      4.66 o 
  -1  -3   8      122.47      130.89      7.33 o 
   0  -3   8      479.72      503.23     13.38 o 
   1  -3   8       42.35       36.83      5.54 o 
   2  -3   8      132.98      125.86      6.03 o 
   3  -3   8       97.67       90.38      5.67 o 
   4  -3   8      112.55      125.09      6.85 o 
   5  -3   8        1.95        6.25      5.34 o 
   6  -3   8       10.55       11.20      6.13 o 
   7  -3   8       39.11       54.31      7.20 o 
   8  -3   8       15.57       17.46     10.78 o 
   9  -3   8        8.59        1.84     14.45 o 
  10  -3   8        9.55       38.11     11.37 o 
  -9  -2   8       56.88       56.14      7.21 o 
  -8  -2   8       97.90       82.82      7.46 o 
  -7  -2   8      138.74      152.24      8.13 o 
  -6  -2   8      129.52      140.52      8.52 o 
  -5  -2   8      538.33      547.47     10.46 o 
  -4  -2   8      435.35      422.87     11.66 o 
  -3  -2   8       85.23       82.77      6.51 o 
  -2  -2   8       25.07       18.24      6.43 o 
  -1  -2   8      196.16      189.45     10.66 o 
   0  -2   8      259.97      236.39     10.72 o 
   1  -2   8        4.66        7.90      4.67 o 
   2  -2   8       90.45       87.10      6.94 o 
   3  -2   8       26.18       27.10      5.38 o 
   4  -2   8       10.15        6.36      4.67 o 
   5  -2   8        0.98        7.13      4.65 o 
   6  -2   8       50.72       63.28      6.47 o 
   7  -2   8        0.97        7.39      5.63 o 
   8  -2   8      163.94      158.40      8.41 o 
   9  -2   8       28.08       63.41     11.22 o 
  10  -2   8      101.54      100.20     15.37 o 
 -10  -1   8       27.71       36.58      8.91 o 
  -9  -1   8        0.59        0.34      4.93 o 
  -8  -1   8        0.34       -5.53      5.84 o 
  -7  -1   8      164.39      175.50     12.17 o 
  -6  -1   8      344.72      359.54     11.54 o 
  -5  -1   8     2838.27     2681.53     28.60 o 
  -4  -1   8        5.74        1.87      5.12 o 
  -3  -1   8       50.88       49.01      5.70 o 
  -2  -1   8      132.74      146.64     16.22 o 
  -1  -1   8      251.61      237.03      9.45 o 
   0  -1   8      323.67      279.32     10.15 o 
   1  -1   8       55.39       59.52      5.68 o 
   2  -1   8      185.49      167.03      6.74 o 
   3  -1   8       50.52       59.21      5.54 o 
   4  -1   8       23.88       19.22      5.11 o 
   5  -1   8        0.15        2.66      4.45 o 
   6  -1   8      103.75      106.41      7.74 o 
   7  -1   8       98.32      102.09      7.21 o 
   8  -1   8        5.96        1.94      6.51 o 
   9  -1   8      105.07      117.45     20.59 o 
  10  -1   8       27.01       13.49      9.36 o 
  11  -1   8       27.67       25.82     10.76 o 
 -10   0   8       22.95       20.59      8.61 o 
  -9   0   8       24.39       18.54      5.26 o 
  -8   0   8      128.41      117.56      7.72 o 
  -7   0   8        1.70        3.20      6.00 o 
  -6   0   8      505.88      492.82     13.05 o 
  -5   0   8       66.70       73.01      6.98 o 
  -4   0   8       87.52       89.28      6.13 o 
  -3   0   8      326.23      325.13      9.30 o 
  -2   0   8       34.57       34.37      6.68 o 
  -1   0   8       84.14       90.40      7.51 o 
   0   0   8      294.40      304.68     15.64 o 
   1   0   8      442.71      449.72     10.15 o 
   2   0   8      191.28      180.63      6.70 o 
   3   0   8      170.44      167.08      6.68 o 
   4   0   8      763.81      704.67     12.70 o 
   5   0   8       80.43       76.14      6.03 o 
   6   0   8      235.37      218.42      7.80 o 
   7   0   8       78.30       79.27      6.99 o 
   8   0   8      371.15      360.74     21.74 o 
   9   0   8       44.16       44.48      7.93 o 
  10   0   8      120.78      134.01     29.20 o 
  11   0   8       11.64       18.99      7.79 o 
  -9   1   8       36.79       46.05      5.67 o 
  -8   1   8       48.35       67.67     11.53 o 
  -7   1   8      209.46      206.02      8.53 o 
  -6   1   8       49.87       43.58      6.90 o 
  -5   1   8      356.40      341.88     10.10 o 
  -4   1   8      124.60      107.96      5.59 o 
  -3   1   8        8.52        4.85      4.93 o 
  -2   1   8      952.01      911.41     27.67 o 
  -1   1   8      109.79      105.06      7.82 o 
   0   1   8      362.99      347.64     11.21 o 
   1   1   8      198.34      196.29     10.56 o 
   2   1   8      159.54      149.14      6.14 o 
   3   1   8       19.86       23.48      4.46 o 
   4   1   8      223.19      205.82      7.78 o 
   5   1   8        1.52       -4.80      4.80 o 
   6   1   8       40.65       44.54      5.48 o 
   7   1   8      107.60      119.92      6.97 o 
   8   1   8       12.74       22.19      6.61 o 
   9   1   8       68.13       88.21     13.04 o 
  10   1   8       15.99       21.45      6.71 o 
  11   1   8        2.87        6.89      8.18 o 
  -9   2   8        0.73       -4.13      4.35 o 
  -8   2   8       66.97       62.21      9.30 o 
  -7   2   8        0.10        2.25      5.89 o 
  -6   2   8      360.58      354.82      9.28 o 
  -5   2   8       31.71       32.05      6.23 o 
  -4   2   8        7.45        9.17      5.23 o 
  -3   2   8        0.04        7.33      4.80 o 
  -2   2   8       30.47       25.69      6.72 o 
  -1   2   8       43.01       27.13      6.39 o 
   0   2   8      597.10      627.37     12.18 o 
   1   2   8      291.21      283.22     10.30 o 
   2   2   8       10.47       -1.82      4.27 o 
   3   2   8      202.40      196.60      6.89 o 
   4   2   8        4.07        8.32      4.20 o 
   5   2   8       23.92       33.94      6.13 o 
   6   2   8        1.47        1.97      4.84 o 
   7   2   8        1.93        1.33      5.04 o 
   8   2   8       27.49       29.13      6.26 o 
   9   2   8        1.51        1.79      6.64 o 
  10   2   8       95.09      112.62      7.94 o 
  11   2   8      112.90      147.64      8.59 o 
  -9   3   8        1.78        4.63      4.75 o 
  -8   3   8       39.90       54.66      6.50 o 
  -7   3   8        1.28        2.74      5.22 o 
  -6   3   8        0.04        3.87      6.05 o 
  -5   3   8        7.16        0.25      5.53 o 
  -4   3   8       60.63       62.26      6.55 o 
  -3   3   8        2.51       -3.89      4.31 o 
  -2   3   8       49.05       54.93      8.36 o 
  -1   3   8        2.01        7.89      6.61 o 
   0   3   8       94.79       95.38     10.74 o 
   1   3   8      141.65      136.47      7.28 o 
   2   3   8      125.48      157.29      7.32 o 
   3   3   8      227.47      231.10      8.21 o 
   4   3   8        6.57        8.57      4.65 o 
   5   3   8        0.17       -1.44      4.95 o 
   6   3   8       61.95       67.01      5.30 o 
   7   3   8      174.60      156.59      6.93 o 
   8   3   8      238.75      227.00      9.28 o 
   9   3   8       28.23       25.10      6.00 o 
  10   3   8       14.09       25.43      6.31 o 
  11   3   8       18.82       23.27      5.35 o 
  -9   4   8        1.70       10.74      6.48 o 
  -8   4   8       36.17       36.83      7.26 o 
  -7   4   8       10.46       15.72      6.70 o 
  -6   4   8        4.05        3.92      5.30 o 
  -5   4   8      376.83      387.97     10.66 o 
  -4   4   8        2.24       -1.00      4.81 o 
  -3   4   8       14.10       26.20      5.55 o 
  -2   4   8        2.50        3.34      4.55 o 
  -1   4   8      119.12      120.42      8.25 o 
   0   4   8        3.69       -0.52      6.43 o 
   1   4   8      144.12      151.33     10.43 o 
   2   4   8       37.85       34.34      6.03 o 
   3   4   8      177.56      192.47      9.10 o 
   4   4   8       95.12       96.23      9.27 o 
   5   4   8       66.81       67.47      6.62 o 
   6   4   8       37.87       43.49      6.40 o 
   7   4   8       26.44       33.36      5.53 o 
   8   4   8        8.51        7.83      5.26 o 
   9   4   8      285.95      295.84      8.73 o 
  10   4   8       16.05       23.55      6.28 o 
  11   4   8        7.72       11.49      5.05 o 
  -8   5   8       44.60       40.78      8.52 o 
  -7   5   8        0.15        0.82      8.16 o 
  -6   5   8      187.89      210.18      8.48 o 
  -5   5   8      372.16      382.76      9.59 o 
  -4   5   8        1.72       -1.68      5.38 o 
  -3   5   8       17.54       19.12      5.24 o 
  -2   5   8      149.28      159.33     10.16 o 
  -1   5   8       24.65       20.26      5.14 o 
   0   5   8       17.90       14.74      7.34 o 
   1   5   8       47.27       47.22      7.86 o 
   2   5   8       42.75       37.26      6.97 o 
   3   5   8      358.84      365.30     11.63 o 
   4   5   8      324.21      356.09     10.08 o 
   5   5   8       55.31       46.54      5.57 o 
   6   5   8      212.24      243.07      9.06 o 
   7   5   8        3.12       -0.09      5.76 o 
   8   5   8        2.03        1.27      5.32 o 
   9   5   8        2.96       -0.85      5.17 o 
  10   5   8       39.96       52.69      6.59 o 
  11   5   8       17.52       21.42      5.20 o 
  -8   6   8        0.13       -4.81      6.70 o 
  -7   6   8        8.79       12.67      5.74 o 
  -6   6   8       12.10        5.80      6.17 o 
  -5   6   8      169.61      182.05      7.35 o 
  -4   6   8      135.11      135.29      7.07 o 
  -3   6   8        1.30       -5.15      5.15 o 
  -2   6   8       49.64       43.25      5.39 o 
  -1   6   8       29.32       22.63      5.48 o 
   0   6   8      358.71      344.11      9.92 o 
   1   6   8      141.41      132.01      7.90 o 
   2   6   8      724.47      719.11     18.06 o 
   3   6   8      938.05      880.82     16.74 o 
   4   6   8        0.10       -5.31      5.47 o 
   5   6   8      219.19      204.65      7.80 o 
   6   6   8        1.74        1.12      5.01 o 
   7   6   8        0.07        5.73      6.91 o 
   8   6   8       42.49       41.14      7.06 o 
   9   6   8       47.47       53.15      7.16 o 
  10   6   8       16.39       11.85      5.91 o 
  11   6   8       31.66       46.01      6.28 o 
  -7   7   8       23.01       36.85      8.31 o 
  -6   7   8        0.00        7.45      5.60 o 
  -5   7   8       36.36       40.59      6.44 o 
  -4   7   8        9.36        0.10      5.66 o 
  -3   7   8       14.55       10.29      5.61 o 
  -2   7   8      661.00      669.94     11.31 o 
  -1   7   8        0.25       -1.55      5.46 o 
   0   7   8       71.95       73.16      6.43 o 
   1   7   8      110.47      108.82     10.21 o 
   2   7   8      249.43      242.67      8.25 o 
   3   7   8      316.64      319.49      9.71 o 
   4   7   8      424.57      435.16     13.45 o 
   5   7   8      100.44      104.60      8.99 o 
   6   7   8       62.48       61.24     10.96 o 
   7   7   8       18.72       15.90      6.98 o 
   8   7   8        8.11       15.59      6.17 o 
   9   7   8       20.27        3.65      8.36 o 
  10   7   8       43.86       46.29     10.19 o 
  11   7   8       11.16       29.04      7.60 o 
  -6   8   8       88.87       88.43     10.13 o 
  -5   8   8        0.01       -5.84      6.98 o 
  -4   8   8        9.18       -1.82      5.66 o 
  -3   8   8       38.39       44.39      5.94 o 
  -2   8   8      116.15      104.68      6.45 o 
  -1   8   8       21.54       19.83      5.55 o 
   0   8   8       94.61       95.62      6.85 o 
   1   8   8      519.13      491.27     12.46 o 
   2   8   8       14.05       19.53      5.49 o 
   3   8   8     1285.56     1269.64     19.43 o 
   4   8   8      564.78      519.42     14.60 o 
   5   8   8        7.49       16.12      7.92 o 
   6   8   8       47.60       40.62      7.68 o 
   7   8   8       47.78       34.41     11.63 o 
   8   8   8        2.80       18.78     10.32 o 
   9   8   8        5.88       10.89      9.22 o 
  10   8   8       15.64       15.16      9.84 o 
  -6   9   8        0.32        0.75      5.46 o 
  -5   9   8      183.08      211.15     13.22 o 
  -4   9   8        9.65        9.45      6.20 o 
  -3   9   8       60.33       60.10      5.86 o 
  -2   9   8        8.84       12.48      5.35 o 
  -1   9   8        7.81       -2.40      5.22 o 
   0   9   8       35.11       33.92      6.06 o 
   1   9   8        0.12       -0.81      6.05 o 
   2   9   8        4.60       12.20      6.42 o 
   3   9   8      295.75      303.73     11.55 o 
   4   9   8      165.50      173.14      8.87 o 
   5   9   8      160.92      152.20      9.65 o 
   6   9   8        7.12        7.73      8.20 o 
   7   9   8      139.22      122.29     10.53 o 
   8   9   8       62.72       56.28     10.76 o 
   9   9   8       58.10       48.56     12.60 o 
  10   9   8       21.05        9.84      8.91 o 
  -5  10   8        1.09        9.84      8.91 o 
  -4  10   8        1.74       -1.10      5.25 o 
  -3  10   8       22.22       21.90      5.22 o 
  -2  10   8      157.93      162.10      7.07 o 
  -1  10   8      446.91      438.10     10.29 o 
   0  10   8        7.90       13.27      5.24 o 
   1  10   8        3.73        6.66      6.13 o 
   2  10   8      303.72      313.10     20.85 o 
   3  10   8        8.86       13.80     11.08 o 
   4  10   8        8.72       13.22      9.25 o 
   5  10   8        2.98       -4.59      7.78 o 
   6  10   8      278.77      264.89     11.68 o 
   7  10   8       72.03       63.62     15.68 o 
   8  10   8       53.58       46.72     13.52 o 
   9  10   8       35.38       30.74     10.76 o 
  -3  11   8        4.32        6.28      4.78 o 
  -2  11   8      266.07      291.50      8.71 o 
  -1  11   8       33.85       35.84      5.84 o 
   0  11   8        6.03       10.72      5.23 o 
   1  11   8        7.13        4.03      6.33 o 
   2  11   8        8.31       21.91     10.62 o 
   3  11   8      129.86      138.96     19.48 o 
   4  11   8      111.93      115.36     10.67 o 
   5  11   8      116.64      108.00      9.35 o 
   6  11   8      100.75      118.57     10.33 o 
   7  11   8       68.19       50.10     13.83 o 
   8  11   8       19.21        0.31     10.45 o 
  -1  12   8       28.91       24.67      5.14 o 
   0  12   8       32.08       30.56      6.70 o 
   1  12   8       30.50       29.18      8.88 o 
   2  12   8        6.69       -3.45      8.31 o 
   3  12   8       16.42        9.57      7.21 o 
   4  12   8        4.00        1.41      6.83 o 
   5  12   8        8.73        6.25      8.01 o 
   6  12   8        4.00      -10.14     10.14 o 
   7  12   8        0.69        4.61      8.91 o 
   2  13   8      186.64      169.36     12.91 o 
   3  13   8       73.61       61.01      7.26 o 
  -1  -9   9        0.07       -3.09      7.16 o 
   0  -9   9        1.37      -10.45     10.45 o 
  -4  -8   9       23.02       13.22     10.14 o 
  -3  -8   9        0.13       -5.61      6.90 o 
  -2  -8   9        2.40       10.43     13.22 o 
  -1  -8   9       26.82       19.67     13.52 o 
   0  -8   9       84.24       93.27      7.07 o 
   1  -8   9       54.80       58.00      5.71 o 
   2  -8   9        3.78        9.33      4.85 o 
   3  -8   9        0.80       -0.28      4.16 o 
  -5  -7   9        1.00        4.30      9.22 o 
  -4  -7   9        1.48       -2.73      8.22 o 
  -3  -7   9       35.21       35.65     10.30 o 
  -2  -7   9        0.12       -1.54     12.91 o 
  -1  -7   9      180.69      188.51      8.70 o 
   0  -7   9      119.09      143.66      9.82 o 
   1  -7   9       33.39       25.91      5.53 o 
   2  -7   9       15.24       18.62      5.35 o 
   3  -7   9        1.71        6.27      5.46 o 
   4  -7   9      126.15      117.63      8.80 o 
   5  -7   9       66.65       71.48      6.80 o 
  -5  -6   9       14.70       24.14      8.66 o 
  -4  -6   9       41.96       47.69     14.43 o 
  -3  -6   9        2.22        0.31      7.99 o 
  -2  -6   9        6.34       -2.15     13.22 o 
  -1  -6   9      165.41      158.58      9.80 o 
   0  -6   9      296.11      285.93     11.27 o 
   1  -6   9      238.19      206.21      8.32 o 
   2  -6   9      114.27      107.12      6.95 o 
   3  -6   9       75.63       73.57      6.36 o 
   4  -6   9       19.92       18.34      5.29 o 
   5  -6   9      230.50      201.07      7.89 o 
   6  -6   9       22.01       24.90      8.62 o 
  -7  -5   9       33.89       17.83      9.22 o 
  -6  -5   9      513.02      556.70     32.27 o 
  -5  -5   9      344.24      362.66     12.04 o 
  -4  -5   9       29.83       32.38      7.50 o 
  -3  -5   9      163.74      174.12      8.52 o 
  -2  -5   9       91.62      114.66     12.60 o 
  -1  -5   9      127.46      134.71      7.28 o 
   0  -5   9      154.19      162.81      8.37 o 
   1  -5   9       41.76       48.58      5.50 o 
   2  -5   9       27.66       33.64      6.20 o 
   3  -5   9        5.20        4.70      4.64 o 
   4  -5   9       48.87       42.42      5.55 o 
   5  -5   9       50.00       59.38      7.23 o 
   6  -5   9      104.01      111.72     37.19 o 
   7  -5   9        8.72       11.76     13.37 o 
  -8  -4   9      101.84       81.76     11.37 o 
  -7  -4   9      189.66      215.33      9.74 o 
  -6  -4   9       82.63       92.36      8.94 o 
  -5  -4   9      168.78      183.16      8.01 o 
  -4  -4   9      211.83      212.78      9.70 o 
  -3  -4   9      236.95      226.68     14.12 o 
  -2  -4   9       28.36        7.50      6.91 o 
  -1  -4   9      433.89      418.41     25.96 o 
   0  -4   9       34.24       30.10      6.49 o 
   1  -4   9        9.88       11.58      4.94 o 
   2  -4   9       41.10       41.46      5.04 o 
   3  -4   9        4.38        6.20      4.53 o 
   4  -4   9        0.08        1.12      5.78 o 
   5  -4   9        0.06        4.79      5.97 o 
   6  -4   9      146.70      146.48     12.94 o 
   7  -4   9       68.25       79.57     11.29 o 
   8  -4   9        1.06        3.48      7.90 o 
  -8  -3   9       11.01       10.33      7.44 o 
  -7  -3   9      104.04      101.57      8.90 o 
  -6  -3   9       24.92       17.31      8.50 o 
  -5  -3   9      787.74      774.92     14.14 o 
  -4  -3   9       22.20       23.34      6.74 o 
  -3  -3   9      181.78      156.78     10.45 o 
  -2  -3   9      137.74      136.95     12.46 o 
  -1  -3   9       76.47       85.81      5.94 o 
   0  -3   9       39.93       36.47      6.07 o 
   1  -3   9        0.06       -3.51      5.68 o 
   2  -3   9        9.04        5.89      4.47 o 
   3  -3   9        4.92        3.42      4.39 o 
   4  -3   9        0.26        3.69      4.58 o 
   5  -3   9        0.00       -1.22      5.43 o 
   6  -3   9        0.35       -4.49      6.43 o 
   7  -3   9       11.12       26.32      6.99 o 
   8  -3   9        0.17       -6.63     13.06 o 
   9  -3   9        0.09       -1.23     11.37 o 
  -9  -2   9       10.98       20.90      8.61 o 
  -8  -2   9        0.05        4.83      7.57 o 
  -7  -2   9        0.00       15.35      8.84 o 
  -6  -2   9      155.30      144.49     12.93 o 
  -5  -2   9       57.81       70.26      7.11 o 
  -4  -2   9       29.90       24.76      6.68 o 
  -3  -2   9       64.72       62.67      6.51 o 
  -2  -2   9       10.93       11.43      5.98 o 
  -1  -2   9        1.86       -4.04      4.80 o 
   0  -2   9       51.47       66.71      5.29 o 
   1  -2   9        0.46       -1.84      5.90 o 
   2  -2   9      103.22       97.03      5.83 o 
   3  -2   9      150.36      149.75      5.75 o 
   4  -2   9        0.31       -1.56      4.18 o 
   5  -2   9      135.06      146.25      6.79 o 
   6  -2   9        6.14       -0.41      5.80 o 
   7  -2   9        0.51        6.12      5.90 o 
   8  -2   9        3.73        9.16      8.90 o 
   9  -2   9       17.81       26.74     14.14 o 
  -9  -1   9       46.62       52.25     10.14 o 
  -8  -1   9        2.05       -7.66      7.66 o 
  -7  -1   9       31.25       24.01      6.76 o 
  -6  -1   9       40.13       50.41      7.59 o 
  -5  -1   9       25.70       25.46      8.98 o 
  -4  -1   9       33.50       39.29      7.54 o 
  -3  -1   9        9.75       11.42      5.69 o 
  -2  -1   9      162.01      158.88      8.35 o 
  -1  -1   9       21.96       23.68      5.71 o 
   0  -1   9      124.39      127.75      7.00 o 
   1  -1   9      808.54      783.29     12.95 o 
   2  -1   9      501.57      496.30      9.67 o 
   3  -1   9       95.02       92.33      5.29 o 
   4  -1   9      545.02      516.12     10.13 o 
   5  -1   9        3.69        7.04      4.69 o 
   6  -1   9       45.60       47.70      5.92 o 
   7  -1   9       68.64       78.59      7.21 o 
   8  -1   9        1.16       -2.06      6.04 o 
   9  -1   9       14.72       38.33     10.10 o 
  10  -1   9        0.40       14.27     10.76 o 
  -9   0   9        2.58       -4.13      6.07 o 
  -8   0   9       63.97       87.56      6.61 o 
  -7   0   9        5.06       11.45      6.86 o 
  -6   0   9       10.92        3.45      6.06 o 
  -5   0   9        4.06        2.76      7.15 o 
  -4   0   9        5.12        9.03      5.26 o 
  -3   0   9       15.90       23.75      6.09 o 
  -2   0   9      230.88      219.80      8.98 o 
  -1   0   9        0.16        0.99      6.76 o 
   0   0   9      389.85      386.92     10.49 o 
   1   0   9      140.93      150.37      7.33 o 
   2   0   9       29.01       29.74      5.18 o 
   3   0   9      103.96      116.41      5.81 o 
   4   0   9       13.13       11.67      4.29 o 
   5   0   9       55.81       64.38      5.04 o 
   6   0   9       79.16       88.72      6.78 o 
   7   0   9       13.10       18.00      6.03 o 
   8   0   9       32.35       28.89      7.21 o 
   9   0   9        0.07        2.94      9.01 o 
  10   0   9       23.09       22.38      8.75 o 
  -9   1   9       44.51       45.14      7.22 o 
  -8   1   9        4.87       -0.16      5.28 o 
  -7   1   9       76.15       91.21      8.94 o 
  -6   1   9        0.25        9.43      6.31 o 
  -5   1   9       52.79       48.47      7.20 o 
  -4   1   9      243.08      268.77     16.01 o 
  -3   1   9      202.05      200.84      9.66 o 
  -2   1   9      123.76      133.80      6.62 o 
  -1   1   9        8.48        8.08      6.81 o 
   0   1   9      646.57      685.69     18.53 o 
   1   1   9      827.81      788.88     28.09 o 
   2   1   9       50.13       49.27      5.92 o 
   3   1   9      489.38      503.85      8.95 o 
   4   1   9       24.93       26.10      4.75 o 
   5   1   9      195.41      186.03      8.81 o 
   6   1   9        9.62        3.48      4.65 o 
   7   1   9       27.44       34.50      5.17 o 
   8   1   9      356.77      365.88     10.51 o 
   9   1   9       14.48       16.77      6.41 o 
  10   1   9        1.28       -6.66      6.66 o 
  11   1   9       37.01       39.17      7.13 o 
  -9   2   9        0.15        4.38     10.91 o 
  -8   2   9       19.40       20.77      5.72 o 
  -7   2   9       21.51       22.37      6.48 o 
  -6   2   9       63.07       66.71      6.49 o 
  -5   2   9       99.90       86.73      9.01 o 
  -4   2   9      151.16      173.44      7.75 o 
  -3   2   9        0.03       -3.55      4.55 o 
  -2   2   9        7.56        6.32      4.94 o 
  -1   2   9       36.19       29.06      7.29 o 
   0   2   9       91.49       99.48     12.85 o 
   1   2   9      164.70      153.21     17.28 o 
   2   2   9        0.13       -3.91      5.16 o 
   3   2   9       55.49       58.90      5.33 o 
   4   2   9        6.99        9.78      4.48 o 
   5   2   9       53.74       74.17      7.31 o 
   6   2   9      295.31      298.03      7.88 o 
   7   2   9       44.18       46.59      5.36 o 
   8   2   9       24.86       23.86      5.53 o 
   9   2   9        2.04       -0.38      8.74 o 
  10   2   9        6.71       -0.12      5.37 o 
  11   2   9        5.29       10.51      7.40 o 
  -8   3   9       16.75       13.60      8.12 o 
  -7   3   9      125.27      136.19      6.61 o 
  -6   3   9        9.57        8.39      6.14 o 
  -5   3   9      137.23      158.91      7.61 o 
  -4   3   9        6.15        5.77      6.16 o 
  -3   3   9        0.02       -0.17      5.59 o 
  -2   3   9       25.18       32.82      5.32 o 
  -1   3   9       46.20       42.52      5.95 o 
   0   3   9        0.17        0.40      8.46 o 
   1   3   9       62.44       50.47     11.46 o 
   2   3   9        4.24        0.38      5.34 o 
   3   3   9      142.12      156.44      6.89 o 
   4   3   9      198.57      203.09     11.20 o 
   5   3   9        1.54       -4.98      4.98 o 
   6   3   9       29.46       20.85      5.02 o 
   7   3   9       27.16       24.93      5.11 o 
   8   3   9       10.33        3.17      5.34 o 
   9   3   9       38.01       40.00      6.81 o 
  10   3   9        4.54        3.67      5.62 o 
  11   3   9        0.03       -2.88      6.71 o 
  -8   4   9        0.11        4.97      5.06 o 
  -7   4   9       53.86       54.52      5.81 o 
  -6   4   9       29.17       37.94      5.89 o 
  -5   4   9      193.64      204.79      8.82 o 
  -4   4   9       49.96       45.41      6.92 o 
  -3   4   9       48.89       63.68      6.67 o 
  -2   4   9      122.95      105.67      6.02 o 
  -1   4   9        3.89       11.25      5.43 o 
   0   4   9       30.28       29.93      5.88 o 
   1   4   9        0.32       10.11      7.33 o 
   2   4   9      430.82      368.49     15.21 o 
   3   4   9      918.28      836.91     14.07 o 
   4   4   9        4.21        0.71      4.32 o 
   5   4   9      459.96      459.09     11.86 o 
   6   4   9       36.74       31.80      6.68 o 
   7   4   9       47.29       36.64      5.48 o 
   8   4   9      250.19      238.80      9.07 o 
   9   4   9      310.78      298.29     11.09 o 
  10   4   9       18.44       25.18      5.89 o 
  11   4   9        9.02        7.72      4.20 o 
  -8   5   9        9.00       18.34      5.95 o 
  -7   5   9        0.13       -5.33      5.33 o 
  -6   5   9       79.17       84.66      7.43 o 
  -5   5   9        0.15       -6.21      6.21 o 
  -4   5   9       73.94       92.73      6.66 o 
  -3   5   9       22.33       21.17      6.12 o 
  -2   5   9      271.01      264.69     15.11 o 
  -1   5   9       71.89       73.60      5.79 o 
   0   5   9      114.63      111.74      6.33 o 
   1   5   9       22.54       33.37      7.36 o 
   2   5   9      526.85      531.06     13.33 o 
   3   5   9       43.90       46.32      7.06 o 
   4   5   9      293.43      326.98     10.60 o 
   5   5   9      267.04      260.41      8.09 o 
   6   5   9       48.88       43.76      6.29 o 
   7   5   9       31.22       27.93      6.74 o 
   8   5   9      174.26      196.27      7.70 o 
   9   5   9       36.38       37.56      6.64 o 
  10   5   9      393.35      370.22     10.02 o 
  11   5   9        0.90        0.80      4.05 o 
  -7   6   9        6.71        7.46      4.66 o 
  -6   6   9        7.43       -0.24      5.85 o 
  -5   6   9       36.77       44.52      7.81 o 
  -4   6   9      102.50      109.29      6.79 o 
  -3   6   9      112.00      116.65      6.87 o 
  -2   6   9        3.59        0.93      6.33 o 
  -1   6   9        7.03        7.33      5.79 o 
   0   6   9      164.81      155.70      7.61 o 
   1   6   9      256.79      215.48     15.87 o 
   2   6   9      438.76      433.66     12.61 o 
   3   6   9     1070.91     1012.14     16.05 o 
   4   6   9      111.44      122.69     13.22 o 
   5   6   9       29.42       45.79      9.56 o 
   6   6   9        0.16        7.31      6.43 o 
   7   6   9        3.32       17.33      7.13 o 
   8   6   9        3.06        3.56      6.16 o 
   9   6   9      214.43      216.10      8.66 o 
  10   6   9        8.07       -3.93      5.87 o 
  11   6   9        2.17       -1.54     10.14 o 
  -6   7   9       33.49       34.95      6.17 o 
  -5   7   9       86.06      120.54      8.32 o 
  -4   7   9        3.00       12.86      5.91 o 
  -3   7   9       44.77       44.55      6.07 o 
  -2   7   9       39.91       28.74      6.68 o 
  -1   7   9        7.39        1.78      5.73 o 
   0   7   9       21.98       22.06      5.92 o 
   1   7   9       16.01       20.75      6.23 o 
   2   7   9        0.29        4.47      6.75 o 
   3   7   9       48.06       41.01      7.06 o 
   4   7   9        1.99        6.60      6.37 o 
   5   7   9      128.06      138.77     10.52 o 
   6   7   9       27.20       29.64      9.17 o 
   7   7   9        0.04      -11.68     12.91 o 
  10   7   9        1.32        3.80      8.01 o 
  -6   8   9        8.49        1.87      6.34 o 
  -5   8   9       99.85      103.46      8.49 o 
  -4   8   9       49.56       54.68      5.99 o 
  -3   8   9      110.89      102.84      7.44 o 
  -2   8   9       81.98       82.17      6.31 o 
  -1   8   9       79.55       70.94      6.59 o 
   0   8   9      126.26      128.85      7.29 o 
   1   8   9        2.20       10.59      6.57 o 
   2   8   9        5.35        3.71      6.64 o 
   3   8   9       38.43       44.85      7.98 o 
   4   8   9       30.24       38.84      7.06 o 
   5   8   9       66.16       77.14      9.40 o 
   6   8   9       78.03       85.29     15.48 o 
   7   8   9        8.02       28.54     10.54 o 
  -5   9   9        2.55       11.58      4.41 o 
  -4   9   9       52.92       65.47      6.52 o 
  -3   9   9       58.11       67.49      6.50 o 
  -2   9   9      148.45      128.50      6.99 o 
  -1   9   9        5.93        7.97      7.77 o 
   0   9   9      256.05      238.67     13.00 o 
   1   9   9      162.82      180.87      9.16 o 
   2   9   9        7.70        9.72      8.34 o 
   3   9   9        5.03        9.98      6.80 o 
   4   9   9      195.43      198.90      8.81 o 
   5   9   9       75.18       78.66      7.32 o 
   6   9   9        0.60       -2.93      6.33 o 
   7   9   9        1.15        3.22      9.50 o 
   8   9   9        0.59       -2.32      8.64 o 
   9   9   9        0.01        8.91     11.99 o 
  -4  10   9        0.62       -1.19      5.37 o 
  -3  10   9        0.82       -4.35      5.27 o 
  -2  10   9        1.61       -1.46      5.19 o 
  -1  10   9        0.02        2.12      5.17 o 
   0  10   9      336.69      362.27     11.59 o 
   1  10   9        0.05       15.03      8.21 o 
   2  10   9      143.44      156.45     13.67 o 
   3  10   9       48.15       49.94     10.25 o 
   4  10   9      150.68      122.56     14.36 o 
   5  10   9       90.95       92.79      7.21 o 
   6  10   9       95.76       82.28     12.14 o 
   7  10   9       90.02       99.42      9.75 o 
   8  10   9       90.54       77.91     12.76 o 
  -2  11   9       18.47       22.20      4.38 o 
  -1  11   9       16.10       24.68      4.96 o 
   0  11   9       20.01       21.24      9.79 o 
   1  11   9       66.07       94.19     29.35 o 
   2  11   9       51.43       40.05      9.84 o 
   3  11   9        1.32       -1.24      7.57 o 
   4  11   9       63.25       44.70      8.01 o 
   5  11   9       46.00       42.23      7.92 o 
   6  11   9        0.02       11.68     11.07 o 
   7  11   9       10.34        3.07      9.53 o 
   0  12   9        2.04        5.34      6.39 o 
   1  12   9        0.38       -4.73      6.56 o 
   2  12   9        5.14        7.32      7.04 o 
   3  12   9       10.06       17.96      6.31 o 
   4  12   9       17.26       15.13      5.97 o 
   5  12   9       17.67       20.79      6.50 o 
  -1  -8  10        0.28       -3.38      9.22 o 
   0  -8  10       87.58       88.68      8.37 o 
  -4  -7  10        6.94       10.45      8.61 o 
  -3  -7  10      115.14      144.83     18.29 o 
  -2  -7  10        3.82       -1.78      8.25 o 
  -1  -7  10        0.24       -8.30     11.68 o 
   0  -7  10       19.78       26.89      8.10 o 
   1  -7  10       14.52       10.45      5.61 o 
   2  -7  10        2.63        7.25      5.03 o 
   3  -7  10        0.29        4.52      6.72 o 
   4  -7  10       19.57       24.19      7.04 o 
  -4  -6  10       15.43        2.19     13.37 o 
  -3  -6  10       22.15       28.28      9.22 o 
  -2  -6  10       13.95        9.14     10.02 o 
  -1  -6  10       15.84        0.00     13.52 o 
   0  -6  10      119.50      107.01      9.49 o 
   1  -6  10       11.94       20.93      6.60 o 
   2  -6  10        0.02        3.89      5.45 o 
   3  -6  10        5.55        7.58      5.27 o 
   4  -6  10       72.61       78.78      5.61 o 
   5  -6  10       13.27        8.65      5.85 o 
  -4  -5  10       17.34       22.37      8.58 o 
  -3  -5  10       25.17       20.26      9.80 o 
  -2  -5  10       32.24       40.23     14.14 o 
  -1  -5  10       85.38      110.74     12.58 o 
   0  -5  10        2.09       -0.68      6.54 o 
   1  -5  10        2.36       -5.29      5.29 o 
   2  -5  10        2.85        2.39      5.42 o 
   3  -5  10        0.22        3.87      5.70 o 
   4  -5  10        0.06        3.90      5.08 o 
   5  -5  10      135.80      160.59      8.56 o 
   6  -5  10        2.37        1.74      5.95 o 
  -7  -4  10       39.00       38.73      8.61 o 
  -6  -4  10      119.06      117.11     11.99 o 
  -5  -4  10      191.35      200.82      9.61 o 
  -4  -4  10      222.13      250.13     10.34 o 
  -3  -4  10        0.29       -6.70     12.62 o 
  -2  -4  10       13.94        7.90      8.48 o 
  -1  -4  10        0.13       -2.97      9.97 o 
   0  -4  10        0.07        7.41      7.00 o 
   1  -4  10       22.56       14.45      6.08 o 
   2  -4  10       82.44       84.01      6.07 o 
   3  -4  10       23.96       19.64      4.85 o 
   4  -4  10       14.41        4.14      5.72 o 
   5  -4  10       39.88       38.26      5.82 o 
   6  -4  10        0.20        5.78      5.37 o 
   7  -4  10       20.53       25.53      7.90 o 
  -7  -3  10       21.28       16.63      7.06 o 
  -6  -3  10       17.14       12.90      6.78 o 
  -5  -3  10        1.16       -3.29      6.27 o 
  -4  -3  10       23.37       26.03      6.44 o 
  -3  -3  10       35.30       29.71      7.72 o 
  -2  -3  10        0.12       -0.69      5.80 o 
  -1  -3  10       58.53       61.09      8.14 o 
   0  -3  10       44.60       38.80      6.05 o 
   1  -3  10        9.81        5.35      5.15 o 
   2  -3  10        6.93        4.16      4.61 o 
   3  -3  10        7.17        4.70      4.56 o 
   4  -3  10       82.15       74.50      6.32 o 
   5  -3  10        3.32        0.10      5.25 o 
   6  -3  10      130.19      141.38      7.79 o 
   7  -3  10       54.79       63.29      7.87 o 
   8  -3  10       42.90       38.25      8.36 o 
  -8  -2  10       18.25       17.83      8.30 o 
  -7  -2  10       11.09        5.77      7.68 o 
  -6  -2  10        0.00       -2.81      7.19 o 
  -5  -2  10      209.72      208.20     13.75 o 
  -4  -2  10        1.54       11.46      6.35 o 
  -3  -2  10        8.72        6.32      7.19 o 
  -2  -2  10      170.20      185.21      9.58 o 
  -1  -2  10        1.06        7.68      6.58 o 
   0  -2  10        9.75        9.91      5.76 o 
   1  -2  10       28.27       29.48      5.55 o 
   2  -2  10       89.80       88.80      6.35 o 
   3  -2  10       31.79       25.25      4.60 o 
   4  -2  10        8.10        8.06      4.73 o 
   5  -2  10        9.58       16.09      4.67 o 
   6  -2  10       15.68       21.20      5.50 o 
   7  -2  10        3.33        9.49      5.24 o 
   8  -2  10       18.64       18.45      5.73 o 
   9  -2  10      158.74      159.83     13.83 o 
  -8  -1  10       23.10       22.44      8.91 o 
  -7  -1  10        7.42       14.07      8.01 o 
  -6  -1  10       93.59       97.21      9.09 o 
  -5  -1  10        3.03       -2.29      7.23 o 
  -4  -1  10      105.85      102.43      7.65 o 
  -3  -1  10      217.72      203.46      9.10 o 
  -2  -1  10       13.61       10.27      7.39 o 
  -1  -1  10       22.35       24.28      6.50 o 
   0  -1  10       42.31       38.25      5.22 o 
   1  -1  10       70.53       65.61      5.39 o 
   2  -1  10      138.80      136.47      6.79 o 
   3  -1  10      128.33      133.51      8.01 o 
   4  -1  10        5.25        2.68      4.40 o 
   5  -1  10        2.34       -0.79      4.41 o 
   6  -1  10       14.47       10.49      5.32 o 
   7  -1  10      149.16      157.02      8.42 o 
   8  -1  10      208.27      214.33      7.48 o 
   9  -1  10       69.55       78.87      6.90 o 
  -8   0  10       17.96       20.29      9.53 o 
  -7   0  10       12.51       13.13      8.31 o 
  -6   0  10       59.25       51.82      8.75 o 
  -5   0  10      163.25      152.99     11.23 o 
  -4   0  10      178.45      192.62      9.01 o 
  -3   0  10       53.88       52.32      7.07 o 
  -2   0  10       36.28       37.95      6.61 o 
  -1   0  10      421.06      383.86     12.80 o 
   0   0  10     1479.53     1375.91     19.10 o 
   1   0  10        6.58       10.69      4.86 o 
   2   0  10       30.07       30.53      5.59 o 
   3   0  10       10.52        5.96      4.66 o 
   4   0  10        0.29       -2.51      4.50 o 
   5   0  10       21.10       17.15      4.76 o 
   6   0  10       47.04       63.48      6.22 o 
   7   0  10      133.10      140.58      7.16 o 
   8   0  10        0.99        3.87      5.18 o 
   9   0  10        1.35       -0.05      8.63 o 
  10   0  10        7.33       10.33      6.48 o 
  -8   1  10       58.83       47.14      7.38 o 
  -7   1  10        0.59        4.76      8.18 o 
  -6   1  10       28.96       35.45      6.43 o 
  -5   1  10        0.88       15.77      6.50 o 
  -4   1  10        3.78       13.30      9.20 o 
  -3   1  10        7.82        4.67      6.87 o 
  -2   1  10        0.48       -3.28      6.00 o 
  -1   1  10        0.79       -3.43      5.98 o 
   0   1  10      173.74      188.58     11.10 o 
   1   1  10      484.82      438.56     10.62 o 
   2   1  10       18.10       28.86      5.32 o 
   3   1  10      220.57      237.91      7.94 o 
   4   1  10       37.93       42.73      6.85 o 
   5   1  10       22.75       34.31      5.58 o 
   6   1  10      757.49      703.95     11.16 o 
   7   1  10        2.36       -4.18      4.83 o 
   8   1  10       40.70       47.43      6.13 o 
   9   1  10       56.64       54.10      6.00 o 
  10   1  10       26.09       30.66      6.00 o 
  -8   2  10       87.31       73.09      7.50 o 
  -7   2  10       73.60       79.72      6.27 o 
  -6   2  10        1.19        1.55      6.16 o 
  -5   2  10       85.46      102.56      7.73 o 
  -4   2  10        3.14        4.11      5.81 o 
  -3   2  10      179.15      185.76      7.27 o 
  -2   2  10       11.14        2.51      7.23 o 
  -1   2  10        0.46        8.84      6.74 o 
   0   2  10       56.21       64.23      6.45 o 
   1   2  10       85.23      110.61      7.77 o 
   2   2  10       75.56       76.21      6.33 o 
   3   2  10      908.70      876.57     12.32 o 
   4   2  10      900.40      853.44     13.53 o 
   5   2  10      213.57      221.20     10.07 o 
   6   2  10       29.82       42.26      5.55 o 
   7   2  10        3.40        4.47      4.98 o 
   8   2  10       64.00       69.91      7.38 o 
   9   2  10      111.05      106.55      7.09 o 
  10   2  10      191.24      195.15      6.76 o 
  -7   3  10        0.12        2.67      5.63 o 
  -6   3  10        4.34        1.93      5.48 o 
  -5   3  10       12.53       20.95      6.98 o 
  -4   3  10        0.72       -0.76      6.00 o 
  -3   3  10        1.23        2.22      6.08 o 
  -2   3  10       67.31       85.34      7.11 o 
  -1   3  10       23.17       14.54      6.73 o 
   0   3  10       13.27       23.15      6.44 o 
   1   3  10        0.02        2.74      5.71 o 
   2   3  10      130.27      132.63      7.80 o 
   3   3  10      124.21      112.73      6.28 o 
   4   3  10      265.13      259.48      7.92 o 
   5   3  10      235.98      228.54      8.79 o 
   6   3  10       91.76       99.49      6.73 o 
   7   3  10        0.44        0.66      4.94 o 
   8   3  10        3.28        3.63      6.25 o 
   9   3  10        0.05        1.03      5.72 o 
  10   3  10       53.62       68.48      8.41 o 
  -7   4  10        1.03        3.51      5.42 o 
  -6   4  10        0.38        2.08      5.40 o 
  -5   4  10       49.06       46.53      7.12 o 
  -4   4  10        3.09       -5.13      5.93 o 
  -3   4  10       41.31       42.80      7.23 o 
  -2   4  10        6.12       -0.22      6.80 o 
  -1   4  10        0.16       -0.19      4.95 o 
   0   4  10      141.13      136.87      7.46 o 
   1   4  10      338.45      325.54      9.75 o 
   2   4  10       11.46        8.37      6.09 o 
   3   4  10      228.17      218.68      9.65 o 
   4   4  10     1046.89      984.92     12.77 o 
   5   4  10        2.02        4.91      5.52 o 
   6   4  10       78.86       77.01      6.78 o 
   7   4  10       18.51       15.34      5.33 o 
   8   4  10       29.29       43.15      6.69 o 
   9   4  10       11.43       16.58      5.79 o 
  10   4  10       23.39       25.57      4.98 o 
  -7   5  10        0.02        3.71      4.74 o 
  -6   5  10        4.04        6.26      5.55 o 
  -5   5  10        1.90        1.62      5.62 o 
  -4   5  10       39.64       50.28      6.62 o 
  -3   5  10       37.54       22.32      8.38 o 
  -2   5  10       98.32       80.51      9.62 o 
  -1   5  10      266.38      287.22     10.65 o 
   0   5  10       47.64       49.47      7.86 o 
   1   5  10       19.98       14.08      7.97 o 
   2   5  10        3.67        2.14      5.98 o 
   3   5  10      551.15      522.88     12.27 o 
   4   5  10      217.62      212.35     10.12 o 
   5   5  10       55.93       59.49      6.60 o 
   6   5  10       29.97       31.76      6.11 o 
   7   5  10        4.25        4.30      5.55 o 
   8   5  10       70.81       64.79      7.83 o 
   9   5  10       20.72       23.85      8.52 o 
  10   5  10        1.41        0.80      4.58 o 
  -6   6  10        2.13        0.21      6.24 o 
  -5   6  10        1.73       -2.58      8.48 o 
  -4   6  10       51.94       64.04      8.96 o 
  -3   6  10        0.86       -2.64      6.09 o 
  -2   6  10       39.58       40.79      6.74 o 
  -1   6  10        2.15        4.03      9.75 o 
   0   6  10        1.43        4.58      6.03 o 
   1   6  10        0.20        7.92      7.22 o 
   2   6  10       83.25       84.74      8.54 o 
   3   6  10        1.53        1.38      9.32 o 
   4   6  10       50.95       54.21      7.78 o 
   5   6  10      126.84      139.10     13.22 o 
   6   6  10      272.06      252.06     15.73 o 
   7   6  10      145.04      145.17     16.35 o 
   8   6  10       40.46       58.42      8.69 o 
   9   6  10      337.90      351.93     20.59 o 
  10   6  10       90.30       91.59     11.68 o 
  -6   7  10      175.52      206.02      6.70 o 
  -5   7  10       27.72       20.91      5.97 o 
  -4   7  10       41.88       43.99      7.78 o 
  -3   7  10       17.14       11.87      6.18 o 
  -2   7  10      118.63       98.21      9.83 o 
  -1   7  10      180.80      163.74      7.64 o 
   0   7  10      258.41      253.29      9.77 o 
   1   7  10        0.57        1.47      6.20 o 
   2   7  10       23.99       16.46      7.19 o 
   3   7  10       46.35       49.27      9.94 o 
   4   7  10       25.84       27.75      8.93 o 
   5   7  10       74.89       69.83      7.74 o 
   6   7  10       31.84       19.76      8.44 o 
  -5   8  10      177.58      202.79      7.58 o 
  -4   8  10      128.16      121.08     11.99 o 
  -3   8  10        1.12       -4.16      6.10 o 
  -2   8  10        0.47       -2.39      5.27 o 
  -1   8  10       14.72       19.30      6.23 o 
   0   8  10       34.29       36.48      6.70 o 
   1   8  10        4.84        5.19      8.09 o 
   2   8  10       49.51       59.09      6.68 o 
   3   8  10        0.42       -6.65      6.65 o 
   4   8  10        4.46       11.35      7.02 o 
   5   8  10        0.00       18.68      6.98 o 
   6   8  10       55.81       55.22     12.91 o 
   7   8  10        3.38       21.52     15.06 o 
   8   8  10        8.41        2.77     14.14 o 
   9   8  10       17.24       29.81     12.60 o 
  -4   9  10        0.74        1.54      9.53 o 
  -3   9  10       12.22       16.03      5.94 o 
  -2   9  10        0.26        0.39      5.29 o 
  -1   9  10      127.91      113.25      8.68 o 
   0   9  10        7.79        0.48      6.67 o 
   1   9  10        0.78       -8.30      8.30 o 
   2   9  10        1.19       -5.15      6.91 o 
   3   9  10       25.31       20.94      8.65 o 
   4   9  10       35.50       32.76      6.84 o 
   5   9  10       30.66       31.69      6.51 o 
   6   9  10       24.41       21.57     12.67 o 
   7   9  10        0.67        7.07     11.99 o 
   8   9  10        0.81        5.53     10.76 o 
  -3  10  10        4.75        8.91      9.84 o 
  -2  10  10       34.73       34.29      6.75 o 
  -1  10  10       17.13       24.19      7.01 o 
   0  10  10       55.58       61.17      9.77 o 
   1  10  10        8.58        3.89      8.78 o 
   2  10  10        0.48        6.12      9.13 o 
   3  10  10       60.83       76.53      8.76 o 
   4  10  10       48.48       63.77      9.75 o 
   5  10  10       18.99        9.45      6.65 o 
   6  10  10       18.34       16.55      7.66 o 
   7  10  10       12.54        7.68      8.61 o 
  -1  11  10       51.09       48.76      7.48 o 
   0  11  10       19.67       16.49      7.44 o 
   1  11  10        1.32        9.16      7.69 o 
   2  11  10        8.32       19.16      6.94 o 
   3  11  10        0.25       -2.93      6.42 o 
   4  11  10        4.99       -2.16      5.96 o 
   5  11  10       36.26       41.18      7.71 o 
   6  11  10        0.52       -0.61      8.30 o 
  -3  -6  11        4.28       -2.17      6.39 o 
  -2  -6  11        0.02       -1.17      7.50 o 
  -1  -6  11        0.10      -10.76     10.76 o 
   0  -6  11       35.03       31.97     12.29 o 
   1  -6  11        3.87        3.25      7.06 o 
   2  -6  11        0.50        3.78      5.90 o 
   3  -6  11       98.90      110.71      5.15 o 
  -4  -5  11        0.07        3.07     10.14 o 
  -3  -5  11        7.47       13.86      8.76 o 
  -2  -5  11       20.53       17.80      9.10 o 
  -1  -5  11       38.71       23.05     12.91 o 
   0  -5  11        5.43        7.99     13.22 o 
   1  -5  11       41.03       51.82      7.22 o 
   2  -5  11        0.23        3.65      5.08 o 
   3  -5  11       22.91       24.09      5.17 o 
   4  -5  11       30.85       34.74      5.77 o 
   5  -5  11        5.69        1.84      5.02 o 
  -4  -4  11        1.11        2.15      7.08 o 
  -3  -4  11        7.23       16.52      9.37 o 
  -2  -4  11        0.84        1.49      9.44 o 
  -1  -4  11       80.81       78.12     11.18 o 
   0  -4  11        2.59       15.33      9.75 o 
   1  -4  11       13.36       17.96      6.15 o 
   2  -4  11       38.21       38.25      5.57 o 
   3  -4  11      153.05      170.98     10.09 o 
   4  -4  11       21.65       18.85      7.25 o 
   5  -4  11       36.37       42.74      5.66 o 
   6  -4  11        5.80        6.33      6.49 o 
  -6  -3  11       10.37        2.24      6.61 o 
  -5  -3  11        7.22       12.22      6.21 o 
  -4  -3  11        4.39        9.98      5.28 o 
  -3  -3  11       18.62       18.69      5.89 o 
  -2  -3  11        3.50        0.25      6.84 o 
  -1  -3  11        4.71       -5.10      6.97 o 
   0  -3  11        2.53        1.09     10.97 o 
   1  -3  11      118.94      118.67      7.33 o 
   2  -3  11        6.55        3.20      5.70 o 
   3  -3  11       69.30       65.82      6.04 o 
   4  -3  11      154.73      167.22      7.59 o 
   5  -3  11       79.31       90.59     10.82 o 
   6  -3  11        0.61        5.87      5.51 o 
   7  -3  11        0.02        4.37      5.41 o 
  -7  -2  11       35.21       26.13      7.99 o 
  -6  -2  11       26.59       27.46      6.94 o 
  -5  -2  11        1.85        2.53      6.49 o 
  -4  -2  11       31.54       30.69      8.65 o 
  -3  -2  11        3.33        6.43      6.61 o 
  -2  -2  11        1.43        2.35      6.10 o 
  -1  -2  11       31.98       40.88      8.11 o 
   0  -2  11      199.60      200.21     12.59 o 
   1  -2  11       42.34       43.12      5.80 o 
   2  -2  11       11.77       16.21      5.46 o 
   3  -2  11      246.94      239.57      9.66 o 
   4  -2  11        0.14       -0.58      5.28 o 
   5  -2  11       32.69       30.92      5.46 o 
   6  -2  11       26.48       24.64      5.46 o 
   7  -2  11        6.33        7.78      4.41 o 
   8  -2  11        4.40       15.98     10.45 o 
  -7  -1  11       10.01       15.06      8.61 o 
  -6  -1  11        9.76        7.78     11.07 o 
  -5  -1  11        0.00        4.39      7.19 o 
  -4  -1  11       27.44       32.54     10.20 o 
  -3  -1  11        3.05        3.39      6.83 o 
  -2  -1  11      191.87      173.33      8.49 o 
  -1  -1  11        0.85        4.84      6.34 o 
   0  -1  11      156.36      153.84     15.79 o 
   1  -1  11        0.17       -3.14      5.36 o 
   2  -1  11       86.22       84.19     10.07 o 
   3  -1  11       57.07       51.65      8.77 o 
   4  -1  11       78.46       70.52      6.24 o 
   5  -1  11        2.07        2.91      5.63 o 
   6  -1  11       29.50       23.15      6.34 o 
   7  -1  11        7.26        2.40      5.52 o 
   8  -1  11      134.41      133.05      7.81 o 
  -7   0  11        2.28        1.84      8.30 o 
  -6   0  11        0.01       -1.57      6.63 o 
  -5   0  11       21.84       31.41      8.30 o 
  -4   0  11        3.55       -7.39      8.20 o 
  -3   0  11       68.13       75.91      7.10 o 
  -2   0  11       40.38       42.76      7.01 o 
  -1   0  11        9.40        4.10      6.43 o 
   0   0  11       85.50       87.28      8.02 o 
   1   0  11      654.16      633.15     12.90 o 
   2   0  11        3.02        5.92      5.41 o 
   3   0  11      924.70      906.71     15.67 o 
   4   0  11      970.74      933.80     16.33 o 
   5   0  11       38.90       44.72      5.39 o 
   6   0  11        2.26        4.99      6.74 o 
   7   0  11       65.33       70.36      6.13 o 
   8   0  11        0.21       10.25      4.53 o 
   9   0  11      199.69      195.18     14.75 o 
  -7   1  11       22.04       31.35      9.84 o 
  -6   1  11        4.34        8.98      8.10 o 
  -5   1  11       47.70       60.11     13.22 o 
  -4   1  11        0.00        6.71      9.14 o 
  -3   1  11        6.03       -0.05      5.86 o 
  -2   1  11       52.67       73.84      7.47 o 
  -1   1  11      165.66      157.67      8.73 o 
   0   1  11       27.50       33.69      6.25 o 
   1   1  11      278.18      303.59     10.78 o 
   2   1  11      162.66      159.49      7.52 o 
   3   1  11      288.18      298.57     11.23 o 
   4   1  11      168.14      162.32     14.08 o 
   5   1  11       33.27       42.62      5.84 o 
   6   1  11      138.57      131.55      6.95 o 
   7   1  11        0.24       -4.66      5.24 o 
   8   1  11       36.59       27.84      5.27 o 
   9   1  11       25.24       25.02      4.50 o 
  -7   2  11        8.39       18.13      8.91 o 
  -6   2  11       64.61       49.92      9.07 o 
  -5   2  11        8.83       -8.94      8.94 o 
  -4   2  11       35.77       32.69     24.13 o 
  -3   2  11        4.43        5.48      7.67 o 
  -2   2  11      237.10      244.72      9.46 o 
  -1   2  11      440.60      382.80     11.48 o 
   0   2  11      258.29      256.30      9.14 o 
   1   2  11      338.19      342.79     10.22 o 
   2   2  11      164.97      166.06     10.38 o 
   3   2  11        0.79       -3.50      5.69 o 
   4   2  11      650.12      639.27     13.00 o 
   5   2  11      108.44      106.26      7.29 o 
   6   2  11       67.08       78.01      7.78 o 
   7   2  11        0.00        1.19      5.43 o 
   8   2  11        1.46       -3.18      4.86 o 
   9   2  11        0.61        0.98      4.62 o 
  -7   3  11        5.56        5.84      7.99 o 
  -6   3  11        3.55        6.32      6.38 o 
  -5   3  11        0.91        2.04      9.08 o 
  -4   3  11      113.13      100.62     16.60 o 
  -3   3  11        5.85       11.47      8.60 o 
  -2   3  11      226.08      181.35      8.24 o 
  -1   3  11       70.21       66.74      7.63 o 
   0   3  11       21.24       13.60      5.95 o 
   1   3  11      118.53      123.29      7.63 o 
   2   3  11       16.58       12.92      6.65 o 
   3   3  11      330.67      338.88     11.98 o 
   4   3  11      304.66      318.89     12.46 o 
   5   3  11       15.77       16.77      5.83 o 
   6   3  11       63.48       66.72      6.50 o 
   7   3  11        0.45        8.03      6.06 o 
   8   3  11      157.22      174.59      7.91 o 
   9   3  11        9.93       10.10      4.86 o 
  -6   4  11      126.95      139.52      8.08 o 
  -5   4  11       35.36       45.99      6.69 o 
  -4   4  11        9.86        1.73      6.15 o 
  -3   4  11       11.65       -1.45      8.38 o 
  -2   4  11        2.89        0.36      8.74 o 
  -1   4  11      136.46      138.93      8.03 o 
   0   4  11       14.33       20.63      6.91 o 
   1   4  11       80.83       82.41      7.03 o 
   2   4  11        4.17        9.75      6.45 o 
   3   4  11        0.24        8.71      6.76 o 
   4   4  11       28.96       36.26     10.19 o 
   5   4  11       27.28       25.24      7.14 o 
   6   4  11       52.46       53.81      6.74 o 
   7   4  11      128.27      129.92      8.03 o 
   8   4  11       19.09       25.47     10.44 o 
   9   4  11       12.77       23.82      6.48 o 
  -6   5  11      194.82      212.78     10.72 o 
  -5   5  11       23.63       33.30      9.53 o 
  -4   5  11       65.70       70.19      9.08 o 
  -3   5  11        2.63       12.72      7.29 o 
  -2   5  11      157.82      153.37     14.42 o 
  -1   5  11       98.64       83.84     10.06 o 
   0   5  11       28.23       38.20      6.15 o 
   1   5  11        4.43        8.49      6.00 o 
   2   5  11      164.97      173.43     11.46 o 
   3   5  11       50.94       60.08      7.17 o 
   4   5  11       13.61       26.11      7.07 o 
   5   5  11       21.85       33.84     10.21 o 
   6   5  11       43.81       40.26      8.39 o 
   7   5  11      193.26      180.43      9.14 o 
   8   5  11        1.40        4.77      8.51 o 
   9   5  11      305.51      303.49     12.28 o 
  -5   6  11      190.08      216.12     14.45 o 
  -4   6  11       66.43       92.49      8.47 o 
  -3   6  11        0.82        2.22      8.53 o 
  -2   6  11        1.56        3.69     10.04 o 
  -1   6  11        2.64       -4.13      8.18 o 
   0   6  11        5.75       12.65      7.80 o 
   1   6  11        4.14       -3.49      8.74 o 
   2   6  11       60.40       69.28      8.04 o 
   3   6  11      175.40      174.78      9.60 o 
   4   6  11       80.38      101.18      9.50 o 
   5   6  11       18.53        8.68     10.70 o 
   6   6  11      116.21       96.20     16.29 o 
   7   6  11       22.03        9.84     11.68 o 
  -5   7  11        0.00        6.15     10.14 o 
  -4   7  11       48.71       52.38      6.99 o 
  -3   7  11       41.38       49.05     12.36 o 
  -2   7  11       11.12        7.38     12.60 o 
  -1   7  11        6.29        5.23      9.13 o 
   0   7  11      162.99      181.71     15.85 o 
   1   7  11       42.04       40.00      9.24 o 
   2   7  11      367.68      346.68     12.07 o 
   3   7  11       21.06       12.37      6.72 o 
   4   7  11       24.99       23.23      7.99 o 
   5   7  11        4.91        7.22     18.29 o 
   6   7  11        0.12      -10.03     12.76 o 
   7   7  11      187.32      200.55     38.11 o 
  -4   8  11        0.13       -1.56      6.57 o 
  -3   8  11       60.05       54.71     11.37 o 
  -2   8  11      175.05      178.58     15.98 o 
  -1   8  11        8.11        3.39      6.80 o 
   0   8  11        4.57        4.54      7.17 o 
   1   8  11      127.02      142.17     10.89 o 
   2   8  11        0.13       -7.71      7.71 o 
   3   8  11        9.54       19.83      7.28 o 
   4   8  11      104.04      110.40      8.78 o 
   5   8  11       14.51        8.15      8.91 o 
   6   8  11       94.24      101.33     12.91 o 
   7   8  11        0.42      -10.14     11.68 o 
   8   8  11       44.59       51.33     11.68 o 
  -3   9  11        0.18        4.30     10.45 o 
  -2   9  11        0.27       -2.57      6.91 o 
  -1   9  11       24.37       22.58     13.22 o 
   0   9  11       57.23       57.84      9.32 o 
   1   9  11       45.41       36.77      8.07 o 
   2   9  11       49.14       44.16      7.91 o 
   3   9  11        3.77       11.83      6.91 o 
   4   9  11        1.82        0.71      8.22 o 
   5   9  11      255.46      263.95     12.11 o 
   6   9  11        7.76        7.13      7.22 o 
   7   9  11      303.87      314.43     15.68 o 
  -1  10  11        3.96        5.30      5.40 o 
   0  10  11       19.39       31.34      7.38 o 
   1  10  11       69.90       59.31      7.21 o 
   2  10  11       43.15       37.11      6.87 o 
   3  10  11        9.83       17.06      6.37 o 
   4  10  11       11.61        2.98      6.47 o 
   5  10  11        0.30       -0.31      9.84 o 
   6  10  11       43.86       39.65      9.84 o 
   1  11  11        8.76       -0.92      7.99 o 
   2  11  11        0.99        1.26      4.93 o 
   3  11  11       51.09       50.76      5.53 o 
   4  11  11       18.34       12.91      8.61 o 
  -2  -5  12       53.90       63.60      9.37 o 
  -1  -5  12        7.46       19.67      7.39 o 
   0  -5  12        1.23       -1.23     10.14 o 
   1  -5  12       56.24       36.27     11.07 o 
   2  -5  12        0.05       11.07     10.45 o 
  -3  -4  12       16.85       15.06      9.53 o 
  -2  -4  12        0.05       -7.17      7.17 o 
  -1  -4  12        0.62        8.88      8.22 o 
   0  -4  12       12.19       11.99     11.68 o 
   1  -4  12        0.99      -11.37     11.37 o 
   2  -4  12        9.40       16.43      6.84 o 
   3  -4  12       62.64       68.82      7.15 o 
   4  -4  12        7.98       20.54      6.51 o 
  -4  -3  12       43.09       46.00      7.99 o 
  -3  -3  12        0.13        0.38      5.41 o 
  -2  -3  12       41.13       44.39      7.08 o 
  -1  -3  12        1.68        7.03      6.96 o 
   0  -3  12        0.40       -7.26      8.31 o 
   1  -3  12       30.82       57.48     14.14 o 
   2  -3  12       17.10       15.49     12.58 o 
   3  -3  12       17.40       15.77      5.94 o 
   4  -3  12        1.82        0.00      5.61 o 
   5  -3  12       77.91       69.48      5.33 o 
  -5  -2  12       17.82       17.00      6.17 o 
  -4  -2  12      137.60      149.67     10.31 o 
  -3  -2  12        5.88        2.32      7.86 o 
  -2  -2  12        5.38        6.78      6.97 o 
  -1  -2  12        0.54       -4.08      8.28 o 
   0  -2  12        0.70       -4.36      6.52 o 
   1  -2  12       10.97       16.95      6.41 o 
   2  -2  12        0.01       -5.04      5.04 o 
   3  -2  12      248.55      248.10     12.35 o 
   4  -2  12      411.06      379.38      9.94 o 
   5  -2  12        1.57        0.18      4.58 o 
   6  -2  12       14.80       15.93      4.74 o 
  -5  -1  12       10.13        4.19      5.30 o 
  -4  -1  12        0.12       -3.80      5.98 o 
  -3  -1  12       42.42       44.52      7.28 o 
  -2  -1  12       11.48       15.29      5.50 o 
  -1  -1  12        0.41        3.82      6.85 o 
   0  -1  12       69.48       79.42      8.25 o 
   1  -1  12        0.90       -6.42      6.42 o 
   2  -1  12        8.14       12.84      5.51 o 
   3  -1  12      375.73      375.73     12.16 o 
   4  -1  12        0.61        2.09      5.11 o 
   5  -1  12       31.05       30.74      5.78 o 
   6  -1  12       66.18       59.82      5.33 o 
   7  -1  12        7.94        5.75      3.84 o 
  -6   0  12       68.73       67.62      9.53 o 
  -5   0  12       22.23       14.97      6.19 o 
  -4   0  12        1.32        1.64      6.86 o 
  -3   0  12      121.56      114.92     13.32 o 
  -2   0  12       23.33       14.58      5.79 o 
  -1   0  12        8.77        2.62      5.78 o 
   0   0  12        3.74        1.64      7.04 o 
   1   0  12       21.60       20.94      8.22 o 
   2   0  12      127.17      130.52     11.40 o 
   3   0  12        2.79       -3.29      5.74 o 
   4   0  12      147.42      149.13     10.32 o 
   5   0  12       13.97       14.12      5.94 o 
   6   0  12        1.46       -2.53      5.17 o 
   7   0  12        3.91        1.96      4.27 o 
   8   0  12       65.71       51.64      9.53 o 
  -6   1  12       47.57       55.02      9.53 o 
  -5   1  12        2.60        0.32      7.18 o 
  -4   1  12       18.06       16.87      7.52 o 
  -3   1  12       76.83       82.69      8.02 o 
  -2   1  12       51.94       46.07      6.33 o 
  -1   1  12      116.49      103.95      7.38 o 
   0   1  12      363.73      367.02     14.70 o 
   1   1  12       22.48       22.37      9.78 o 
   2   1  12       29.47       41.82      7.69 o 
   3   1  12       56.72       53.47      6.94 o 
   4   1  12      178.16      179.36     11.31 o 
   5   1  12        6.71        1.84      6.03 o 
   6   1  12       96.25      107.78      9.18 o 
   7   1  12       43.22       49.91      9.32 o 
   8   1  12       30.90       29.96      5.00 o 
  -6   2  12        2.33        4.00      7.99 o 
  -5   2  12       32.54       52.85     11.51 o 
  -4   2  12       13.92        9.31      9.03 o 
  -3   2  12        7.14       -3.35      6.73 o 
  -2   2  12      104.28       81.79     12.74 o 
  -1   2  12       25.35       30.73      7.90 o 
   0   2  12        0.00        0.17      5.62 o 
   1   2  12      124.32      114.95      6.98 o 
   2   2  12       48.33       60.86      8.11 o 
   3   2  12        0.67        8.32      9.92 o 
   4   2  12       26.44       18.69      6.28 o 
   5   2  12        0.09        7.00      8.20 o 
   6   2  12      330.01      300.64     15.66 o 
   7   2  12        3.31        4.76      5.97 o 
   8   2  12        1.43        6.78      4.94 o 
  -5   3  12        4.50       14.38      8.15 o 
  -4   3  12        0.81        2.92      7.46 o 
  -3   3  12        0.72        3.87      8.18 o 
  -2   3  12       21.37       20.32      7.55 o 
  -1   3  12       46.49       41.68      6.45 o 
   0   3  12        0.49       -5.52      5.52 o 
   1   3  12        1.75        3.75      6.21 o 
   2   3  12        3.54       10.83      6.00 o 
   3   3  12        0.25       -2.84     15.27 o 
   4   3  12       48.62       30.26     13.36 o 
   5   3  12       48.99       55.60      7.77 o 
   6   3  12       57.16       64.14     11.83 o 
   7   3  12      187.77      173.26     18.38 o 
   8   3  12        3.32       10.12      5.10 o 
  -5   4  12       87.58       97.35      8.62 o 
  -4   4  12        8.83       19.26      8.56 o 
  -3   4  12       19.28       24.61      8.38 o 
  -2   4  12        2.47        3.46      7.20 o 
  -1   4  12       66.97       72.44      8.51 o 
   0   4  12       21.63       32.90      5.94 o 
   1   4  12       90.79       92.10      6.79 o 
   2   4  12        6.15        1.05      6.07 o 
   3   4  12        1.65        3.24      6.80 o 
   4   4  12        8.92       10.54      9.87 o 
   5   4  12        5.64       10.03      9.87 o 
   6   4  12      137.59      106.04     15.68 o 
   7   4  12        0.33       -4.00     10.45 o 
   8   4  12        4.60       -0.92     10.14 o 
  -5   5  12       16.71       24.90     10.45 o 
  -4   5  12        8.79        0.61     12.29 o 
  -3   5  12       21.48       11.37     14.14 o 
  -2   5  12        3.24       -0.40      8.60 o 
  -1   5  12        4.57        9.38      7.32 o 
   0   5  12       40.35       30.15      6.80 o 
   1   5  12       43.39       39.13      5.91 o 
   2   5  12       60.81       68.90      7.23 o 
   3   5  12        0.78       -2.40      5.73 o 
   4   5  12       64.55       68.08      9.55 o 
   5   5  12        2.48        5.53      8.07 o 
   6   5  12       55.78       35.09      9.45 o 
   7   5  12       31.46       34.73      8.48 o 
   8   5  12       24.94       35.35     11.99 o 
  -4   6  12       18.80       22.13     11.37 o 
  -3   6  12      108.97      134.93     15.98 o 
  -2   6  12      118.12      121.10     16.91 o 
  -1   6  12      130.73      126.03     22.53 o 
   0   6  12       50.25       40.06      7.55 o 
   1   6  12        0.35       -0.35      7.66 o 
   2   6  12       60.01       77.70      7.39 o 
   3   6  12       61.77       72.04      7.20 o 
   4   6  12      112.52      115.53     11.95 o 
   5   6  12      167.35      187.20     13.26 o 
   6   6  12      121.00      140.20     34.73 o 
   7   6  12        1.07       -9.22      9.22 o 
  -3   7  12        4.11       -6.45     11.37 o 
  -2   7  12        6.94       -0.92     12.91 o 
  -1   7  12       61.97       73.86     11.18 o 
   0   7  12        3.06        4.03      7.32 o 
   1   7  12        0.06        1.97      7.42 o 
   2   7  12        0.12       -7.09      7.09 o 
   3   7  12       32.72       27.30      6.97 o 
   4   7  12       22.47       19.79     10.45 o 
   5   7  12       70.81       71.95      9.89 o 
   6   7  12        3.28       -6.70      7.82 o 
   7   7  12       68.98       78.35      8.66 o 
  -2   8  12        4.85        0.92     11.07 o 
  -1   8  12      131.60      124.89     12.45 o 
   0   8  12       12.44       25.01      9.00 o 
   1   8  12        0.31        5.79      8.62 o 
   2   8  12        2.63       -5.01      8.31 o 
   3   8  12        8.25       12.26      7.82 o 
   4   8  12       65.44       52.79      7.68 o 
   5   8  12        0.10       -3.68      7.04 o 
   6   8  12       72.69       84.66     10.76 o 
   7   8  12       71.54       83.30     10.14 o 
   0   9  12       76.13       63.76     13.52 o 
   1   9  12       26.69       19.60     13.06 o 
   2   9  12       58.28       71.91      8.80 o 
   3   9  12       21.86       15.94      7.00 o 
   4   9  12        0.32       -4.61      9.84 o 
   5   9  12       52.42       55.63     10.76 o 
   6   9  12      169.57      139.24     11.99 o 
   2  10  12        0.00        4.92      5.87 o 
   3  10  12       34.46       12.60      8.91 o 
   4  10  12      127.02      108.81     11.37 o 
  -1  -3  13       67.09       72.39     17.21 o 
   0  -3  13        0.56        2.66      6.94 o 
   1  -3  13       29.01       35.65     10.76 o 
   2  -3  13        2.62        4.86      6.60 o 
   3  -3  13      540.08      525.90     19.98 o 
  -3  -2  13       15.87       13.65      5.82 o 
  -2  -2  13       43.21       45.81      7.35 o 
  -1  -2  13       15.26       16.17      5.78 o 
   0  -2  13       28.01       29.62      6.55 o 
   1  -2  13        6.90       17.31      6.37 o 
   2  -2  13      142.39      143.31     13.31 o 
   3  -2  13        2.72        4.46      6.41 o 
   4  -2  13       88.87       85.28      8.04 o 
  -3  -1  13        3.68        3.07      6.35 o 
  -2  -1  13       61.84       73.28      8.78 o 
  -1  -1  13      180.46      176.13      8.88 o 
   0  -1  13       96.61       81.91      7.97 o 
   1  -1  13      171.33      172.55      9.46 o 
   2  -1  13        4.86        9.21      6.22 o 
   3  -1  13      162.04      150.14     15.21 o 
   4  -1  13       25.87       24.00      6.24 o 
   5  -1  13       84.43       93.35      8.86 o 
  -4   0  13       21.43       24.70      6.42 o 
  -3   0  13        1.29        9.38      7.16 o 
  -2   0  13        4.47       -4.75      7.68 o 
  -1   0  13      128.35      128.09      8.38 o 
   0   0  13      112.92      119.54      8.97 o 
   1   0  13        5.12        8.31      6.08 o 
   2   0  13       90.09       93.31      8.57 o 
   3   0  13        8.58        8.61     11.07 o 
   4   0  13        1.43       -2.37     17.37 o 
   5   0  13       57.97       54.08      6.67 o 
   6   0  13        0.57        1.66      4.96 o 
  -4   1  13       14.03       19.83      5.14 o 
  -3   1  13        1.08       -2.80      5.57 o 
  -2   1  13        2.55        7.45      6.21 o 
  -1   1  13      184.72      186.46     23.67 o 
   0   1  13      159.15      162.45     11.76 o 
   1   1  13       41.21       43.60      6.09 o 
   2   1  13        0.25        3.44      5.93 o 
   3   1  13       27.28       31.81      8.91 o 
   4   1  13        3.16       -5.20      7.60 o 
   5   1  13        2.44        3.37      6.11 o 
   6   1  13       72.98       65.07      9.69 o 
  -4   2  13        3.91        2.24      5.15 o 
  -3   2  13        0.14        2.14      7.17 o 
  -2   2  13       28.69       26.85      8.89 o 
  -1   2  13       13.72        9.78      6.88 o 
   0   2  13       11.85       14.53      6.15 o 
   1   2  13      303.54      274.54     10.76 o 
   2   2  13       96.07       94.82      7.67 o 
   3   2  13       10.08       17.65      7.54 o 
   4   2  13        6.66        6.55      8.25 o 
   5   2  13        4.16       -3.09      7.38 o 
   6   2  13        5.22        2.71      7.55 o 
   7   2  13        8.62       -5.64      5.64 o 
  -4   3  13        6.55        2.00      5.15 o 
  -3   3  13       93.01       93.88      7.60 o 
  -2   3  13        1.92        2.08      6.80 o 
  -1   3  13       31.30       33.98      7.71 o 
   0   3  13        5.24        0.21      5.07 o 
   1   3  13        1.77        1.42      5.46 o 
   2   3  13       85.86       73.05      9.80 o 
   3   3  13        1.87       -4.35      7.07 o 
   4   3  13        0.12       -4.24      6.88 o 
   5   3  13       23.18       21.45     13.22 o 
   6   3  13        0.24       10.56      7.48 o 
   7   3  13       43.53       43.55      6.94 o 
  -3   4  13       15.74       14.22      6.24 o 
  -2   4  13      122.64      105.42     10.87 o 
  -1   4  13       22.69       19.94      7.44 o 
   0   4  13       15.09        1.09      7.23 o 
   1   4  13        0.26        2.82      4.70 o 
   2   4  13        9.49        7.85      7.63 o 
   3   4  13       28.21       23.78      7.57 o 
   4   4  13       19.54       26.11     12.53 o 
   5   4  13       79.10       82.84     13.00 o 
   6   4  13        8.21       19.40      7.38 o 
   7   4  13        0.00       -2.57      7.22 o 
  -3   5  13        6.87        7.41      7.60 o 
  -2   5  13       15.55       18.13      8.69 o 
  -1   5  13        6.47       -0.89      9.00 o 
   0   5  13        7.01       15.09      6.22 o 
   1   5  13       14.99       16.68      6.78 o 
   2   5  13        0.00        0.53     10.09 o 
   3   5  13       61.70       62.93      7.66 o 
   4   5  13        1.41        4.89      6.67 o 
   5   5  13       14.68       22.55      6.80 o 
   6   5  13        5.38       15.32      6.20 o 
   7   5  13      135.43      133.21      8.37 o 
  -2   6  13       16.78        9.99      7.82 o 
  -1   6  13       78.20       74.68     15.52 o 
   0   6  13        2.61        2.44      6.67 o 
   1   6  13       33.10       45.26      8.58 o 
   2   6  13       15.72       16.60     11.37 o 
   3   6  13        1.26       -6.78      6.78 o 
   4   6  13        0.58        5.61      7.38 o 
   5   6  13       17.08       21.16     21.05 o 
   6   6  13       32.78       39.37      7.44 o 
  -1   7  13        1.51       -7.39      7.39 o 
   0   7  13        1.46        5.17      9.07 o 
   1   7  13       46.19       46.69     11.68 o 
   2   7  13       28.46       11.07     10.45 o 
   3   7  13      194.95      201.32     16.60 o 
   4   7  13       18.35        2.46      9.84 o 
   5   7  13       12.09        9.38      8.91 o 
   6   7  13       40.17       38.60      6.51 o 
   0   8  13       37.58       47.33     10.14 o 
   1   8  13       12.61       -6.07      6.07 o 
   2   8  13       49.25       55.02     10.76 o 
   3   8  13        6.47        6.45      8.91 o 
   4   8  13        6.26       -2.15      8.61 o 
   5   8  13        0.48        4.61      8.30 o 
   1  -1  14        0.84       -1.84      7.68 o 
   2  -1  14       59.73       75.92      9.84 o 
  -1   0  14       16.83        6.68     10.30 o 
   0   0  14      138.80       96.23     13.83 o 
   1   0  14       59.02       46.42      8.55 o 
   2   0  14        8.07        0.05     10.20 o 
   3   0  14       18.00       15.76      5.97 o 
  -1   1  14       43.00       49.30      7.38 o 
   0   1  14        1.22       -3.15      6.60 o 
   1   1  14       23.68       23.21      5.66 o 
   2   1  14      127.21      123.43      7.27 o 
   3   1  14        3.94       -3.52      5.12 o 
   4   1  14        0.00       -2.38      5.54 o 
  -2   2  14        1.94        1.41      6.20 o 
  -1   2  14       42.22       33.61     11.99 o 
   0   2  14       36.24       20.67      7.57 o 
   1   2  14        6.15        4.38      5.64 o 
   2   2  14        0.81        5.94      6.40 o 
   3   2  14        9.82        5.60      5.57 o 
   4   2  14       13.13        6.89      5.68 o 
   5   2  14       19.87       21.02     10.45 o 
  -2   3  14       16.57       29.20      8.91 o 
  -1   3  14       55.25       53.44      7.91 o 
   0   3  14        0.02        9.73     11.68 o 
   1   3  14        0.69        8.71      6.73 o 
   2   3  14        1.41        7.02      5.62 o 
   3   3  14        0.03        3.33      8.39 o 
   4   3  14        9.83        3.21      5.25 o 
   5   3  14       53.88       49.03     10.45 o 
  -1   4  14        4.20        3.23      6.42 o 
   0   4  14       12.80       -1.89      7.00 o 
   1   4  14       13.14        7.44      8.45 o 
   2   4  14        1.69        4.41     10.30 o 
   3   4  14        7.12        1.30      5.26 o 
   4   4  14       47.93       47.61      5.85 o 
   5   4  14        6.76        3.58      5.73 o 
   1   5  14        0.13       -5.53      8.30 o 
   2   5  14        0.16       -2.56      7.68 o 
   3   5  14        3.15       -3.78      5.97 o 
   4   5  14        0.27       -4.87      4.87 o 
   2   6  14        0.70        1.84      7.99 o 
   3   6  14        0.01       -4.61      7.68 o 
   4   6  14        3.28       -7.07      7.07 o 
                                                 
